# Supplementary material for: Contrasting life-history responses to climate variability in eastern and western North Pacific sardine populations
Source: Nat Commun. 2022 Oct 16;13:5298. doi: 10.1038/s41467-022-33019-z (PMC9573866; doi:10.1038/s41467-022-33019-z)
Supplement: Supplementary file 4 — Source Data [file 41467_2022_33019_MOESM4_ESM.xlsx]

## Sheet: Figure 1c (1)
Spawning stock biomass data from Yukami et al. (2017) for JP sardine and from Hill et al. (2009)
Year	SSB_JA (x1000 tons)	SSB_CA (x1000 tons)
1982	8158	7686
1983	9140	9935
1984	8368	12676
1985	8079	21621
1986	10499	27080
1987	11322	34074
1988	13355	51103
1989	11754	79974
1990	7609	119240
1991	4440	148680
1992	1819	169720
1993	569	217120
1994	487	304250
1995	310	482160
1996	221	717270
1997	360	851700
1998	429	815380
1999	473	937480
2000	231	1278100
2001	199	1423600
2002	87	1240500
2003	75	1027600
2004	63	821820
2005	35	814100
2006	62	955530
2007	56	1030500
2008	28	935690
2009	59	728740
2010	77	529540
2011	174
2012	279
2013	380
2014	571
2015	804
2016	1073

## Sheet: Figure 1c (2)
Data of estimated mean experienced temperature for violin plots
Population	Fish.ID	Year.class	Estimated.Temperature (degC)
JP	2006_9_HH_T31_4	2006	18.5757
JP	2006_9_HH_T31_5	2006	18.8569
JP	2006_9_HH_T31_6	2006	19.5514
JP	2006_9_HH_T36_1	2006	18.5489
JP	2006_9_HH_T36_2	2006	17.8328
JP	2006_9_HH_T36_5	2006	17.2208
JP	2006_9_HH_T36_8	2006	19.1964
JP	2006_9_HH_T37_1	2006	19.0048
JP	2006_9_HH_T37_5	2006	17.6528
JP	2006_9_HH_T37_6	2006	18.0329
JP	2006_9_HH_T37_9	2006	17.5246
JP	2007_9_HH_T31_1	2007	19.7849
JP	2007_9_HH_T31_2	2007	16.6915
JP	2007_9_HH_T31_3	2007	17.4087
JP	2007_9_HH_T31_6	2007	17.8398
JP	2007_9_HH_T31_7	2007	18.2705
JP	2007_9_HH_T31_8	2007	17.5206
JP	2007_9_HH_T37_13	2007	17.1014
JP	2007_9_HH_T37_5	2007	18.1792
JP	2007_9_HH_T37_6	2007	18.5489
JP	2007_9_HH_T37_7	2007	18.8627
JP	2007_9_HH_T37_8	2007	18.9041
JP	2007_9_HH_T37_9	2007	19.3313
JP	2008_10_HH_T12_2	2008	21.7489
JP	2008_10_HH_T12_4	2008	22.3708
JP	2008_10_HH_T12_8	2008	20.8111
JP	2008_10_HH_T12_9	2008	21.8437
JP	2008_9_HH_T11_1	2008	18.8551
JP	2008_9_HH_T11_2	2008	20.0765
JP	2008_9_HH_T11_4	2008	18.1191
JP	2008_9_HH_T11_5	2008	19.7024
JP	2008_9_HH_T11_7	2008	21.3423
JP	2008_9_HH_T11_8	2008	19.6252
JP	2008_9_HH_T9_3	2008	20.0912
JP	2008_9_HH_T9_4	2008	20.9696
JP	2008_9_HH_T9_5	2008	21.7096
JP	2008_9_HH_T9_7	2008	22.8222
JP	2008_9_HH_T9_8	2008	19.2247
JP	2009_10_HH_T23_42L	2009	17.092
JP	2009_10_HH_T23_43L	2009	14.6818
JP	2009_10_HH_T23_44L	2009	18.2835
JP	2009_10_HH_T23_45L	2009	17.2263
JP	2009_10_HH_T23_47L	2009	17.3345
JP	2009_10_HH_T23_48L	2009	16.293
JP	2009_10_HH_T8_22L	2009	17.7004
JP	2009_10_HH_T8_24L	2009	17.5293
JP	2009_10_HH_T8_26L	2009	18.7975
JP	2009_10_HH_T8_27L	2009	21.27
JP	2009_9_HH_T8_1R	2009	16.4043
JP	2010_10_HH_T18_35R	2010	19.5972
JP	2010_10_HH_T18_48L	2010	19.0962
JP	2010_10_HH_T18_53R	2010	17.779
JP	2010_10_HH_T18_58L	2010	20.2123
JP	2010_10_HH_T19_47	2010	12.9415
JP	2010_10_HH_T19_48	2010	14.1808
JP	2010_10_HH_T19_49	2010	16.7618
JP	2010_10_HH_T19_50	2010	17.2528
JP	2010_10_HH_T19_51	2010	16.6013
JP	2010_10_HH_T27_20	2010	16.2296
JP	2010_10_HH_T27_21	2010	18.9314
JP	2010_10_HH_T27_22	2010	14.368
JP	2010_10_HH_T27_23	2010	15.2576
JP	2010_10_HH_T27_24	2010	17.4672
JP	2010_10_HH_T27_25	2010	17.3535
JP	2010_10_HH_T32_24L	2010	14.9811
JP	2010_10_HH_T32_25L	2010	14.547
JP	2010_10_HH_T32_33L	2010	16.083
JP	2010_10_HH_T32_44L	2010	14.8393
JP	2010_9_HH_T8_24	2010	15.8926
JP	2010_9_HH_T8_28	2010	16.4772
JP	2010_9_HH_T8_29	2010	16.0417
JP	2010_9_HH_T8_30	2010	14.382
JP	2010_9_HH_T8_31	2010	18.6022
JP	2010_9_HH_T8_33	2010	14.3167
JP	2014_9_HH_T11_11L	2014	15.2726
JP	2014_9_HH_T11_2L	2014	14.8224
JP	2014_9_HH_T11_5L	2014	13.7375
JP	2014_9_HH_T11_6L	2014	14.964
JP	2014_9_HH_T11_9L	2014	17.6342
JP	2014_9_HH_T12_16L	2014	17.2117
JP	2014_9_HH_T12_17L	2014	15.3384
JP	2014_9_HH_T12_18R	2014	16.6719
JP	2014_9_HH_T12_1L	2014	13.7893
JP	2014_9_HH_T12_2R	2014	17.7793
JP	2014_9_HH_T12_7L	2014	15.4862
JP	2014_9_HH_T13_10R	2014	14.7068
JP	2014_9_HH_T13_13R	2014	15.1692
JP	2014_9_HH_T13_14R	2014	16.6469
JP	2014_9_HH_T13_1R	2014	15.0175
JP	2014_9_HH_T13_4R	2014	14.6256
JP	2014_9_HH_T13_5L	2014	15.0101
JP	2014_9_HH_T14_10L	2014	15.4755
JP	2014_9_HH_T14_11L	2014	16.1168
JP	2014_9_HH_T14_13L	2014	16.2955
JP	2014_9_HH_T14_14L	2014	14.9921
JP	2014_9_HH_T14_15L	2014	15.5481
JP	2014_9_HH_T14_9L	2014	16.2987
JP	2014_9_HH_T9_16R	2014	15.4097
JP	2014_9_HH_T9_1R	2014	18.5251
JP	2014_9_HH_T9_2R	2014	17.6357
JP	2014_9_HH_T9_3L	2014	15.724
JP	2014_9_HH_T9_4L	2014	15.3098
JP	2014_9_HH_T9_5R	2014	18.806
JP	2015_9_HH_T11_31L	2015	17.7709
JP	2015_9_HH_T11_32L	2015	18.1738
JP	2015_9_HH_T11_34L	2015	18.2078
JP	2015_9_HH_T11_37L	2015	16.48
JP	2015_9_HH_T11_41L	2015	18.8782
JP	2015_9_HH_T11_43L	2015	17.249
JP	2015_9_HH_T3_36L	2015	16.6811
JP	2015_9_HH_T3_37R	2015	18.3481
JP	2015_9_HH_T3_38L	2015	16.4169
JP	2015_9_HH_T3_39L	2015	16.5753
JP	2015_9_HH_T3_42L	2015	19.2175
JP	2015_9_HH_T3_43L	2015	15.6856
JP	2015_9_HH_T4_22L	2015	14.8533
JP	2015_9_HH_T4_24L	2015	15.6105
JP	2015_9_HH_T4_26L	2015	14.8609
JP	2015_9_HH_T4_27L	2015	14.5115
JP	2015_9_HH_T4_28L	2015	14.6441
JP	2015_9_HH_T4_35L	2015	16.0577
JP	2015_9_HH_T5_31L	2015	19.2157
JP	2015_9_HH_T5_33L	2015	15.9722
JP	2015_9_HH_T5_37R	2015	16.0438
JP	2015_9_HH_T8_44L	2015	16.9424
JP	2015_9_HH_T8_45L	2015	16.7703
JP	2015_9_HH_T8_47L	2015	17.2199
JP	2015_9_HH_T8_48L	2015	14.5054
JP	2015_9_HH_T8_49L	2015	16.9003
JP	2015_9_HH_T8_50L	2015	14.4473
JP	2015_9_HH_T9_14R	2015	16.2251
JP	2015_9_HH_T9_3L	2015	17.7244
JP	2015_9_HH_T9_8R	2015	15.7194
CA	1987-05-30-06	1986	15.3979
CA	1991-486-03	1990	15.0284
CA	1991-486-06	1990	15.9139
CA	1991-486-20	1990	15.059
CA	1992-132-044-10	1991	14.2731
CA	1992-132-044-12	1991	13.0729
CA	1992-132-044-5	1991	13.4854
CA	1992-132-044-8	1991	15.7235
CA	1992-132-044-9	1991	15.7642
CA	1992-167-067-13	1991	11.9487
CA	1992-167-067-16	1991	10.963
CA	1993-194-034-6	1992	16.9187
CA	1993-194-034-7	1992	15.3381
CA	1993-194-034-8	1992	18.2465
CA	1993-194-034-9	1992	16.3839
CA	1993-245-039-16	1992	15.8514
CA	1993-245-039-21	1992	12.3255
CA	1993-245-039-24	1992	14.9231
CA	1993-245-039-26	1992	14.9243
CA	1993-245-039-5	1992	16.8138
CA	1994-355-066-6	1993	13.2061
CA	1994-355-066-7	1993	16.1157
CA	1994-427-075-10	1993	12.3192
CA	1994-427-075-12	1993	12.5079
CA	1994-427-075-6	1993	14.3379
CA	1994-427-075-8	1993	13.223
CA	1994-553-095-1	1993	12.8746
CA	1994-553-095-13	1993	14.2906
CA	1994-553-095-17	1993	14.7382
CA	1995-349-089-13	1994	14.754
CA	1995-355-090-11	1994	16.0053
CA	1995-355-090-17	1994	14.2732
CA	1995-355-090-18	1994	16.2888
CA	1995-355-090-5	1994	15.9829
CA	1995-504-111-1	1994	17.8826
CA	1995-504-111-4	1994	18.4377
CA	1995-504-111-5	1994	18.4648
CA	1995-504-111-9	1994	16.986
CA	1995-600-135-4	1994	12.4571
CA	1996-408-035-10	1995	15.9916
CA	1996-408-035-11	1995	13.438
CA	1996-429-039-2	1995	15.7876
CA	1996-429-039-9	1995	15.6379
CA	1996-531-049-8	1995	14.5427
CA	1997-044-027-1	1996	15.4603
CA	1997-044-027-2	1996	16.9377
CA	1997-044-027-3	1996	16.6662
CA	1997-044-027-5	1996	15.0469
CA	1997-044-027-6	1996	14.5452
CA	1997-044-027-7	1996	14.7871
CA	1997-048-031-5	1996	14.3838
CA	1997-055-038-7	1996	16.0342
CA	1997-055-038-8	1996	16.3836
CA	1997-057-040-7	1996	14.7597
CA	1998-057-036-10	1997	16.4179
CA	1998-057-036-4	1997	14.9596
CA	1998-057-036-5	1997	14.9675
CA	1998-057-036-6	1997	12.7191
CA	1998-057-036-8	1997	17.5379
CA	1998-081-051-10	1997	14.5715
CA	1998-081-051-6	1997	14.9848
CA	1998-081-051-7	1997	15.4391
CA	1998-088-056-1	1997	14.0749
CA	1998-088-056-5	1997	14.9677
CA	2004-T01-02	2004	17.2013
CA	2004-T01-05	2004	14.3419
CA	2004-T01-06	2004	17.4104
CA	2004-T01-12	2004	18.7488
CA	2004-T01-15	2004	18.5585
CA	2004-T02-05	2004	18.9579
CA	2004-T02-09	2004	17.4445
CA	2004-T02-10	2004	16.305
CA	2004-T02-12	2004	15.3607
CA	2004-T02-13	2004	13.4752
CA	2004-T02-15	2004	16.2816
CA	2004-T02-16	2004	14.5441
CA	2006-T07-03	2006	13.9646
CA	2006-T07-06	2006	19.4547
CA	2006-T07-07	2006	17.7619
CA	2006-T07-09	2006	19.7969
CA	2006-T08-01	2006	16.0625
CA	2006-T08-05	2006	18.5383
CA	2006-T08-08	2006	16.451
CA	2006-T08-11	2006	15.9109
CA	SD1987-JAN-07	1986	14.7026
CA	SD1987-JAN-10	1986	14.0889
CA	SD1987-JAN-14	1986	15.3521
CA	SD1987-JAN-18	1986	15.4213
CA	SD1987-JAN-20	1986	15.3448
CA	SD1987-JAN-24	1986	13.8237
CA	SD2006-JAN-46	2005	15.6531
CA	SD2006-JAN-47	2005	17.0557
CA	SD2006-JAN-49	2005	14.2613
CA	SD2006-JAN-50	2005	16.0226

## Sheet: Figure 2a
Data of mean otolith radii (mm)
Population	JP	JP	JP	JP	JP	JP	JP	CA	CA	CA	CA	CA	CA	CA	CA	CA	CA	CA	CA	SA_south-east	SA_south-east	SA_south-east	SA_south-east	SA_south-east	SA_south-east	SA_west	SA_west	SA_west	SA_west	SA_west	SA_west
Year/Station	2006	2007	2008	2009	2010	2014	2015	1986	1990	1991	1992	1993	1994	1995	1996	1997	2004	2005	2006	2015_Adult_SC	2016_Adult_44-9	2016_Adult_55-1	2016_Adult_55-5	2015_Adult_EC	2017_KZN_Large	2015_Adult_WC	2016_Adult_11-1	2016_Adult_11-5	2016_Adult_20-3	2016_Adult_27-3	2016_Adult_30-9
Daily age: 3	0.00615798	0.00629397	0.0063651	0.00375972	0.00629654	0.00636201	0.00637404													0.00649076	0.00654846	0.00700111	0.00692143	0.006785	0.00634621	0.00661733	0.0071875	0.0064248	0.00724222	0.00819375	0.008132
Daily age: 4	0.0078555	0.00821576	0.00834288	0.00568644	0.00796611	0.00789553	0.0079408													0.00814976	0.00886538	0.00975889	0.00931429	0.009365	0.00835832	0.00809733	0.0100175	0.0084312	0.00908444	0.010355	0.010528
Daily age: 5	0.00980126	0.0101925	0.0103482	0.00800555	0.00975755	0.0096005	0.00972306													0.0101174	0.0113738	0.0128256	0.0121157	0.01212	0.0107463	0.009694	0.012945	0.0107362	0.0110178	0.0125713	0.012758
Daily age: 6	0.0118967	0.0126105	0.0126109	0.0105838	0.0118106	0.0113214	0.0116271													0.0125964	0.0143354	0.0160511	0.0153314	0.015775	0.0134759	0.0113487	0.016005	0.013192	0.01311	0.0150975	0.015246
Daily age: 7	0.0142827	0.0153862	0.0149951	0.0133845	0.0141884	0.013161	0.0136572													0.0151518	0.0178738	0.0192733	0.0184157	0.01989	0.0167153	0.013304	0.0190325	0.0158805	0.0153422	0.01771	0.018078
Daily age: 8	0.0170783	0.0185646	0.0178226	0.0166707	0.0167874	0.0151805	0.0158188	0.0100565	0.011585	0.0064955	0.00646167	0.0071426	0.00799633	0.007545	0.00735182	0.00751667	0.00594371	0.0056675	0.0055555	0.0183206	0.0217938	0.0229556	0.02182	0.02425	0.0200038	0.0153727	0.0221425	0.0189296	0.0176889	0.0205475	0.021096
Daily age: 9	0.0202339	0.0221986	0.0209022	0.0202384	0.0197681	0.0173627	0.0183605	0.0123626	0.0143767	0.0084425	0.00863683	0.0090286	0.009925	0.0094575	0.00948351	0.00939083	0.00741686	0.0070325	0.00736975	0.0215772	0.0266231	0.0269933	0.0254786	0.02805	0.0236556	0.0174227	0.0253725	0.0219887	0.02023	0.02353	0.024052
Daily age: 10	0.023608	0.0263485	0.0243096	0.0240354	0.0229946	0.0198123	0.021032	0.0149254	0.0176367	0.0103745	0.0108198	0.0111242	0.011793	0.01127	0.0117146	0.0111814	0.00898971	0.008405	0.00917075	0.0256262	0.0315908	0.0312433	0.0296986	0.03281	0.0276847	0.0196393	0.028855	0.0250029	0.0230433	0.0265925	0.02727
Daily age: 11	0.0274293	0.0310201	0.0282708	0.0281964	0.026524	0.022405	0.0239062	0.0176881	0.0208617	0.0124543	0.0129927	0.0132514	0.0136317	0.0129525	0.013972	0.0130169	0.0105834	0.0098475	0.0109247	0.0298909	0.0361554	0.0359722	0.03356	0.036865	0.0319145	0.0221107	0.0322125	0.0283576	0.0259622	0.0296887	0.030386
Daily age: 12	0.0315033	0.0361567	0.032533	0.0325949	0.0302801	0.025179	0.0270124	0.0205372	0.0244217	0.0147102	0.0151742	0.0155064	0.015583	0.01469	0.016393	0.0148772	0.0123334	0.01152	0.0128137	0.0346351	0.0413131	0.0408111	0.0383086	0.04127	0.0363947	0.0251413	0.035645	0.0315624	0.02869	0.0329525	0.03435
Daily age: 13	0.035812	0.0415002	0.0368276	0.0370276	0.0344566	0.028253	0.0304293	0.0238243	0.028355	0.0172135	0.0175948	0.017975	0.0177147	0.01653	0.0188618	0.0167347	0.0142749	0.01347	0.0150347	0.0394606	0.0465469	0.0457189	0.0431586	0.046695	0.0409839	0.028196	0.038875	0.0351769	0.0319889	0.0361312	0.03799
Daily age: 14	0.0403338	0.0467966	0.0412004	0.0415743	0.0387243	0.0313886	0.0340359	0.0271574	0.0324	0.0197818	0.0200813	0.020462	0.0199327	0.0187175	0.0216019	0.018645	0.0164174	0.015455	0.017358	0.0446119	0.0524208	0.0504689	0.0483586	0.052465	0.0458939	0.031272	0.0426075	0.0387556	0.0351767	0.0394337	0.041768
Daily age: 15	0.0449474	0.0524167	0.0461835	0.0465899	0.0431325	0.034719	0.0378154	0.0305754	0.03598	0.0226037	0.0227007	0.0230826	0.0221083	0.021015	0.0246486	0.0208467	0.0187674	0.017865	0.0197177	0.0498214	0.0585231	0.0557089	0.0535286	0.057575	0.0510722	0.0340893	0.0460875	0.0423539	0.0383256	0.0429625	0.045348
Daily age: 16	0.0498606	0.0582095	0.0511911	0.0517608	0.0477043	0.038159	0.0418974	0.0343218	0.0396583	0.0255292	0.0254263	0.0258506	0.02455	0.02343	0.0277183	0.0230942	0.0214179	0.02017	0.022328	0.0550447	0.0639	0.0611211	0.0589886	0.062135	0.0561144	0.0372033	0.049395	0.0460793	0.0414044	0.046575	0.049168
Daily age: 17	0.0547298	0.0639348	0.0565624	0.0569823	0.0524246	0.0417782	0.0459969	0.0383376	0.04332	0.028535	0.0283355	0.0288106	0.0270453	0.0256975	0.031165	0.0255553	0.0243734	0.0229075	0.0248702	0.0602349	0.0696462	0.0669967	0.0649886	0.067855	0.0610922	0.0405553	0.0526525	0.0498068	0.0444356	0.0503038	0.05311
Daily age: 18	0.0597928	0.0697786	0.0619394	0.0627665	0.0574885	0.0455913	0.0503603	0.0424782	0.0472467	0.03157	0.0314438	0.031813	0.0294507	0.02804	0.034661	0.0278506	0.0275487	0.02537	0.0277225	0.0661015	0.0752054	0.0727144	0.0719443	0.072775	0.0659832	0.0441173	0.0559075	0.0539421	0.0478344	0.0537725	0.056946
Daily age: 19	0.0645591	0.0758259	0.0673594	0.0683672	0.062516	0.0495053	0.0547836	0.0468897	0.0508917	0.0348852	0.0346032	0.0348118	0.0322043	0.0303775	0.0382466	0.0303656	0.0309194	0.028355	0.030669	0.0717646	0.0806285	0.0785778	0.0780686	0.07791	0.0707426	0.0475213	0.0590925	0.0580069	0.0511911	0.0572638	0.061972
Daily age: 20	0.0696589	0.0816724	0.0733029	0.0741919	0.0676856	0.0536711	0.0594183	0.0506795	0.0547217	0.0383155	0.0377728	0.0380114	0.0349167	0.03307	0.0420929	0.0330378	0.0344679	0.031275	0.033722	0.0774354	0.08607	0.08432	0.0847229	0.08323	0.0755125	0.051184	0.06237	0.0621107	0.0545033	0.0606413	0.066214
Daily age: 21	0.0748142	0.0878123	0.0791407	0.080314	0.0731013	0.0579878	0.0643377	0.0543826	0.05892	0.0418612	0.0412898	0.041145	0.037838	0.0358125	0.0462431	0.035605	0.0380127	0.034435	0.0367952	0.0830669	0.0912146	0.08987	0.0918257	0.089965	0.0805035	0.0549747	0.0657025	0.0662695	0.0579744	0.0644825	0.071058
Daily age: 22	0.0799174	0.0942983	0.0848082	0.086401	0.0786666	0.0625344	0.0695501	0.058211	0.0630817	0.0456125	0.044643	0.0445296	0.0407597	0.038735	0.0501888	0.0382736	0.0417461	0.0377825	0.0399917	0.0891471	0.0967231	0.0958256	0.0992471	0.096565	0.0856523	0.0585847	0.069665	0.0705077	0.0617111	0.0682525	0.075904
Daily age: 23	0.0850299	0.101205	0.0909543	0.0927703	0.0841145	0.0671096	0.0748227	0.0620008	0.0671617	0.049298	0.0479905	0.0479814	0.0440003	0.0418825	0.0543575	0.0412108	0.0454894	0.0410975	0.0432267	0.0951561	0.102545	0.102307	0.10626	0.1026	0.0914172	0.062496	0.0744	0.0751192	0.0655167	0.0722462	0.080242
Daily age: 24	0.0905127	0.107688	0.0974941	0.0991106	0.0897989	0.0718708	0.0803419	0.0654253	0.0714117	0.0529102	0.0512165	0.051539	0.047156	0.04531	0.058651	0.0440558	0.0494604	0.04428	0.0466345	0.101478	0.10781	0.108639	0.113334	0.10987	0.0970947	0.0665027	0.07883	0.0798782	0.0696033	0.0762287	0.08479
Daily age: 25	0.0957986	0.114389	0.104033	0.105578	0.0956332	0.0768442	0.0862618	0.0692463	0.075795	0.0569895	0.0547382	0.055318	0.050393	0.048455	0.0627473	0.0469308	0.0533874	0.0478925	0.0501233	0.107876	0.113724	0.11504	0.121696	0.117245	0.103041	0.0709787	0.0834175	0.0849297	0.0742167	0.0801	0.089614
Daily age: 26	0.101093	0.121236	0.110525	0.112483	0.101753	0.0819239	0.0922753	0.0729551	0.0799733	0.0610635	0.0582435	0.0590094	0.0538157	0.0520875	0.0670051	0.0499047	0.057245	0.051675	0.0538385	0.113818	0.119394	0.121819	0.129434	0.12371	0.10915	0.075542	0.0876525	0.0899948	0.0787233	0.08448	0.094782
Daily age: 27	0.106589	0.128381	0.117231	0.119332	0.108423	0.0872883	0.0983232	0.076949	0.083805	0.0651337	0.0618093	0.0627972	0.0572097	0.05581	0.0713926	0.0528386	0.0612509	0.0552125	0.0576783	0.12052	0.125274	0.128967	0.137127	0.13027	0.115497	0.0801267	0.0916825	0.0954192	0.0828389	0.08847	0.09946
Daily age: 28	0.11231	0.135738	0.12384	0.126101	0.115053	0.0927556	0.10471	0.0812451	0.0879183	0.069043	0.0656173	0.066634	0.0604517	0.0596375	0.0761026	0.0562094	0.0651739	0.0588125	0.0613783	0.127208	0.131538	0.136061	0.144811	0.135745	0.121943	0.084806	0.0958675	0.10052	0.0870467	0.0929375	0.103784
Daily age: 29	0.118191	0.142766	0.130209	0.133208	0.121795	0.0984095	0.111195	0.0860535	0.0922667	0.0728532	0.0693227	0.0704928	0.0641727	0.0638175	0.0808632	0.0598994	0.0691897	0.0626175	0.0652387	0.134302	0.137712	0.143019	0.152569	0.14203	0.128103	0.0896407	0.100553	0.106176	0.0913944	0.097325	0.108266
Daily age: 30	0.124013	0.150236	0.137185	0.140254	0.128752	0.104258	0.117913	0.090864	0.0960817	0.0766022	0.0734312	0.0743754	0.067848	0.06795	0.0861004	0.0634522	0.0733564	0.0664725	0.0693852	0.141208	0.144195	0.150626	0.160133	0.148275	0.134447	0.09472	0.105085	0.111421	0.0958489	0.10207	0.11299
Daily age: 31	0.129856	0.157737	0.143996	0.14735	0.135983	0.110146	0.124729	0.0956119	0.10053	0.0805825	0.0772487	0.0783216	0.0715857	0.07241	0.0910675	0.0676503	0.077669	0.07043	0.0731923	0.148296	0.1506	0.158433	0.169336	0.15535	0.141198	0.0993887	0.10922	0.116516	0.100651	0.106167	0.11822
Daily age: 32	0.136132	0.165022	0.150292	0.154387	0.14328	0.116173	0.131461	0.100269	0.104542	0.08447	0.0811148	0.0823616	0.075577	0.0766425	0.0964898	0.0715794	0.0823054	0.07474	0.0772402	0.155287	0.157286	0.165824	0.177776	0.16237	0.148203	0.104076	0.1132	0.122583	0.105176	0.110786	0.123426
Daily age: 33	0.142473	0.172501	0.15682	0.161524	0.150761	0.122246	0.138501	0.105347	0.108372	0.0886617	0.0854145	0.0866006	0.079767	0.0810975	0.101656	0.0755794	0.0868034	0.0785225	0.0815468	0.162736	0.163705	0.173642	0.186067	0.17021	0.154895	0.108751	0.117208	0.127761	0.10977	0.115127	0.128954
Daily age: 34	0.149113	0.180333	0.163523	0.168934	0.158431	0.128769	0.145647	0.110369	0.11262	0.0932215	0.0895698	0.0907696	0.084338	0.0852125	0.107079	0.0795556	0.0917089	0.0825825	0.085965	0.170346	0.170746	0.182667	0.195311	0.1787	0.161716	0.113635	0.121368	0.133471	0.115253	0.119553	0.134524
Daily age: 35	0.155925	0.188527	0.170587	0.176136	0.16638	0.135283	0.15296	0.115583	0.1172	0.0975467	0.0940383	0.095337	0.0887457	0.0894975	0.112033	0.0838108	0.0966471	0.086905	0.0906923	0.178181	0.178158	0.191142	0.20385	0.186465	0.168269	0.118492	0.125425	0.139412	0.120064	0.124089	0.14007
Daily age: 36	0.162855	0.196642	0.17764	0.183639	0.174118	0.141556	0.160502	0.12063	0.122068	0.10194	0.0987623	0.0996068	0.093485	0.0935075	0.117058	0.0882272	0.10174	0.090915	0.0953593	0.186434	0.185905	0.19948	0.21325	0.19523	0.174658	0.123861	0.129055	0.14513	0.125388	0.128525	0.145258
Daily age: 37	0.169744	0.204817	0.185083	0.191212	0.181947	0.148479	0.167993	0.125725	0.127182	0.106572	0.103581	0.104244	0.0982403	0.0982425	0.122991	0.0928675	0.106793	0.0949525	0.100943	0.194105	0.194068	0.208897	0.22326	0.20303	0.182178	0.129104	0.132815	0.150935	0.130606	0.133695	0.150704
Daily age: 38	0.176695	0.213508	0.192558	0.198788	0.18975	0.155176	0.1757	0.130989	0.132315	0.111414	0.108784	0.108849	0.102889	0.102602	0.128898	0.0976161	0.11177	0.0989425	0.106108	0.201703	0.201522	0.218097	0.232191	0.210645	0.189087	0.134881	0.137678	0.157037	0.135738	0.13896	0.15692
Daily age: 39	0.183954	0.222092	0.200278	0.206834	0.19795	0.162179	0.183417	0.136441	0.136893	0.116702	0.11413	0.113569	0.107707	0.107137	0.134959	0.102925	0.116815	0.103367	0.111735	0.209663	0.209448	0.22733	0.24156	0.21834	0.196435	0.140127	0.142292	0.163484	0.141247	0.145031	0.162632
Daily age: 40	0.191425	0.230813	0.208258	0.214967	0.206313	0.168856	0.191454	0.1416	0.141695	0.121847	0.119294	0.118253	0.112403	0.112352	0.140936	0.108292	0.121876	0.108055	0.117624	0.217895	0.216705	0.236938	0.250857	0.225885	0.20363	0.145655	0.146905	0.169219	0.146532	0.151214	0.168402
Daily age: 41	0.199045	0.239472	0.216507	0.22336	0.214817	0.175639	0.199646	0.146799	0.147092	0.126952	0.124621	0.123059	0.117245	0.117115	0.147439	0.113827	0.126964	0.113165	0.123658	0.226047	0.22451	0.247177	0.261219	0.23286	0.211626	0.151295	0.15119	0.175516	0.151782	0.156951	0.174196
Daily age: 42	0.206265	0.248019	0.22485	0.231906	0.223909	0.182758	0.207946	0.15229	0.152343	0.1323	0.13007	0.128067	0.121931	0.12213	0.153852	0.11981	0.132062	0.118142	0.129477	0.233842	0.231263	0.257034	0.269989	0.239795	0.219045	0.156728	0.156128	0.182007	0.157341	0.16228	0.179608
Daily age: 43	0.213901	0.25655	0.233323	0.240525	0.233093	0.189769	0.216282	0.15757	0.157793	0.137836	0.135935	0.132922	0.127273	0.127248	0.160316	0.125363	0.137386	0.122895	0.135399	0.242388	0.238696	0.266817	0.279413	0.24638	0.227134	0.162444	0.161463	0.188515	0.163142	0.167941	0.185364
Daily age: 44	0.221641	0.26549	0.242387	0.249257	0.242207	0.196883	0.22502	0.162975	0.16311	0.143154	0.141649	0.137997	0.13297	0.132085	0.166579	0.131571	0.14276	0.127912	0.141344	0.250525	0.247437	0.27615	0.288361	0.25388	0.235403	0.167739	0.166197	0.195701	0.16934	0.173531	0.191296
Daily age: 45	0.229866	0.273945	0.251395	0.258191	0.251544	0.204253	0.233788	0.168308	0.168523	0.148412	0.147765	0.143513	0.138693	0.137955	0.172906	0.137994	0.148204	0.1331	0.147534	0.259209	0.25554	0.285339	0.29785	0.261705	0.243777	0.173441	0.171205	0.202204	0.176082	0.179466	0.196888
Daily age: 46	0.238315	0.28226	0.261039	0.267123	0.261237	0.211403	0.242951	0.174086	0.17419	0.153983	0.153749	0.148679	0.14465	0.143375	0.179404	0.144305	0.153759	0.13867	0.153833	0.268097	0.263642	0.294353	0.307371	0.268175	0.252131	0.179282	0.176665	0.208646	0.181917	0.185621	0.201738
Daily age: 47	0.246549	0.290837	0.270258	0.276558	0.271102	0.21898	0.252097	0.17972	0.179607	0.159588	0.159832	0.15415	0.150989	0.148893	0.186092	0.15087	0.159271	0.143895	0.160104	0.277324	0.272264	0.303964	0.315974	0.275045	0.261163	0.18538	0.181523	0.215198	0.187951	0.191738	0.20757
Daily age: 48	0.255024	0.29962	0.279375	0.286153	0.280874	0.226624	0.261621	0.185174	0.185693	0.165125	0.166075	0.159988	0.15704	0.154665	0.192788	0.15714	0.164741	0.148812	0.166442	0.285793	0.281095	0.313221	0.324296	0.281555	0.270706	0.191486	0.186133	0.221192	0.194379	0.197268	0.213018
Daily age: 49	0.263846	0.308666	0.288661	0.295933	0.290572	0.234386	0.271412	0.191258	0.19116	0.171046	0.172312	0.165334	0.163362	0.159782	0.19933	0.163533	0.170615	0.154395	0.17265	0.294969	0.289717	0.322926	0.333467	0.28889	0.280347	0.196895	0.19149	0.228042	0.201134	0.203442	0.218108
Daily age: 50	0.272979	0.317939	0.297884	0.305833	0.300413	0.242246	0.281385	0.197175	0.197048	0.176878	0.178924	0.170697	0.170051	0.165145	0.206561	0.170489	0.176165	0.160525	0.179628	0.30414	0.299172	0.333623	0.343527	0.296165	0.289665	0.20318	0.197575	0.234736	0.207559	0.209338	0.223534
Daily age: 51	0.2819	0.327483	0.307457	0.315726	0.310679	0.250335	0.291504	0.203136	0.203352	0.183475	0.185766	0.176528	0.177308	0.170535	0.214269	0.176959	0.182107	0.166287	0.186644	0.313796	0.308141	0.342857	0.352441	0.30223	0.298582	0.209479	0.203365	0.241568	0.213641	0.21587	0.229142
Daily age: 52	0.291162	0.336844	0.317435	0.325857	0.320935	0.258307	0.301991	0.208867	0.210138	0.189764	0.192303	0.182184	0.184077	0.175932	0.221652	0.183677	0.188108	0.17228	0.194147	0.323236	0.316643	0.353298	0.362541	0.31003	0.307808	0.215534	0.208825	0.248805	0.219686	0.22233	0.23405
Daily age: 53	0.300148	0.346155	0.327167	0.335843	0.331073	0.266876	0.312369	0.214945	0.216925	0.196216	0.199066	0.18767	0.191221	0.18158	0.229483	0.190599	0.194191	0.178657	0.201733	0.332926	0.326138	0.363014	0.372617	0.317095	0.316965	0.221622	0.21466	0.256476	0.225268	0.228806	0.240064
Daily age: 54	0.30978	0.355403	0.336168	0.345886	0.34157	0.275357	0.323078	0.221173	0.223543	0.202553	0.205887	0.193413	0.198724	0.187557	0.236731	0.197899	0.200499	0.185692	0.209913	0.342509	0.334965	0.372161	0.383351	0.32522	0.326331	0.227854	0.21987	0.264393	0.231191	0.235246	0.245576
Daily age: 55	0.319496	0.364583	0.345712	0.356294	0.351888	0.283788	0.33421	0.227287	0.23028	0.209083	0.213092	0.199391	0.206457	0.194005	0.243664	0.204995	0.206747	0.19189	0.218074	0.351762	0.344002	0.382138	0.39332	0.333555	0.335774	0.234125	0.225807	0.27236	0.237591	0.24201	0.251838
Daily age: 56	0.328737	0.373982	0.354708	0.36649	0.362836	0.292481	0.345422	0.233556	0.237052	0.215517	0.220349	0.205653	0.21419	0.20017	0.250783	0.212551	0.213225	0.198437	0.226646	0.3615	0.352769	0.391692	0.403003	0.340345	0.34469	0.240249	0.23167	0.279839	0.244358	0.24838	0.258613
Daily age: 57	0.338932	0.38323	0.364029	0.376968	0.373459	0.301202	0.356383	0.239747	0.244087	0.221965	0.227701	0.212173	0.222182	0.205838	0.25766	0.220197	0.220057	0.205162	0.234939	0.371647	0.361381	0.40117	0.412907	0.346775	0.353604	0.246324	0.237857	0.287101	0.250383	0.254238	0.264303
Daily age: 58	0.348749	0.392587	0.372672	0.387531	0.384021	0.310077	0.367464	0.246021	0.251325	0.228753	0.235538	0.218694	0.230952	0.212005	0.265199	0.227967	0.227168	0.2114	0.243312	0.38101	0.370357	0.410808	0.423284	0.35321	0.362597	0.252811	0.24377	0.294203	0.256489	0.260769	0.270616
Daily age: 59	0.358472	0.401822	0.381664	0.398109	0.394867	0.319041	0.378905	0.252457	0.259167	0.235188	0.243563	0.225206	0.239372	0.218523	0.273271	0.236003	0.2345	0.21767	0.251257	0.391194	0.379092	0.421027	0.432564	0.359225	0.372181	0.258991	0.24923	0.301094	0.263039	0.267336	0.277416
Daily age: 60	0.368108	0.410758	0.390358	0.408664	0.405584	0.328276	0.390265	0.259164	0.266392	0.241822	0.251605	0.231963	0.247558	0.22534	0.281299	0.244317	0.241981	0.223432	0.25933	0.401071	0.38778	0.430331	0.4421	0.366265	0.381879	0.265445	0.254993	0.308496	0.269551	0.273867	0.283409
Daily age: 61	0.377335	0.419333	0.399011	0.419396	0.416217	0.337887	0.401717	0.265262	0.274217	0.248514	0.259516	0.238764	0.256144	0.232245	0.289662	0.252594	0.249653	0.229675	0.267198	0.410656	0.395933	0.439529	0.450334	0.37359	0.391115	0.271786	0.260852	0.315889	0.275614	0.280902	0.290079
Daily age: 62	0.387062	0.428119	0.407969	0.429856	0.427159	0.347713	0.412986	0.271807	0.281453	0.255195	0.267452	0.245982	0.265569	0.238662	0.29796	0.260903	0.257268	0.236125	0.27485	0.420761	0.404095	0.44902	0.459054	0.38004	0.400676	0.278238	0.265965	0.323872	0.282373	0.28766	0.297899
Daily age: 63	0.396295	0.437371	0.416656	0.440442	0.43813	0.357117	0.424526	0.278321	0.289025	0.262132	0.275627	0.253382	0.274412	0.245007	0.306468	0.269744	0.264867	0.24301	0.282654	0.430326	0.412388	0.456634	0.467581	0.387015	0.410081	0.284294	0.2711	0.331632	0.289377	0.294818	0.305474
Daily age: 64	0.405918	0.446422	0.425665	0.450926	0.449332	0.36692	0.436149	0.285175	0.297155	0.269001	0.283883	0.261147	0.284148	0.251402	0.314423	0.277883	0.272526	0.249727	0.290524	0.440118	0.420768	0.465634	0.476197	0.39475	0.41943	0.290403	0.276763	0.339618	0.296103	0.301481	0.311414
Daily age: 65	0.415359	0.455258	0.434173	0.46156	0.460399	0.376857	0.447558	0.291939	0.304682	0.276315	0.29212	0.268947	0.294034	0.257667	0.323127	0.285956	0.280443	0.255922	0.298652	0.450388	0.430141	0.4746	0.48524	0.400975	0.429611	0.296791	0.282975	0.347562	0.30303	0.308632	0.317426
Daily age: 66	0.424773	0.463525	0.442569	0.471958	0.471129	0.387001	0.459227	0.298068	0.312205	0.283649	0.300424	0.276801	0.304039	0.264788	0.330955	0.294389	0.288411	0.262235	0.30701	0.460701	0.438701	0.483309	0.494511	0.407895	0.438445	0.304154	0.288583	0.35594	0.310567	0.315036	0.323338
Daily age: 67	0.434115	0.47179	0.450916	0.481823	0.481999	0.39704	0.470508	0.304481	0.320213	0.290788	0.30858	0.284902	0.31403	0.271732	0.339067	0.302322	0.296573	0.268927	0.315349	0.471754	0.447816	0.491797	0.503087	0.41511	0.447998	0.310638	0.29372	0.364418	0.317826	0.322402	0.329271
Daily age: 68	0.443783	0.479878	0.459132	0.49226	0.493229	0.407248	0.48186	0.31068	0.328062	0.298415	0.316431	0.292981	0.324512	0.27901	0.347214	0.310966	0.305135	0.27595	0.324354	0.482124	0.456217	0.500265	0.510796	0.421925	0.457045	0.317076	0.298755	0.37207	0.324517	0.329307	0.334958
Daily age: 69	0.453205	0.488129	0.467433	0.502231	0.504473	0.417491	0.493532	0.316879	0.335635	0.305904	0.324312	0.301632	0.334805	0.286988	0.354951	0.319965	0.313525	0.282787	0.333183	0.492625	0.464795	0.507903	0.519537	0.42929	0.466029	0.32439	0.305167	0.37985	0.3322	0.336622	0.340271
Daily age: 70	0.462837	0.49691	0.476231	0.512612	0.515454	0.427728	0.505123	0.323107	0.343947	0.312979	0.332433	0.310473	0.34519	0.294635	0.363236	0.329239	0.321914	0.289352	0.342161	0.503433	0.473394	0.515077	0.52734	0.43647	0.475387	0.331094	0.310003	0.388832	0.339268	0.344504	0.346409
Daily age: 71	0.472508	0.505142	0.484417	0.522861	0.526556	0.438245	0.516666	0.329514	0.351658	0.319919	0.34099	0.319119	0.356146	0.302652	0.372466	0.338623	0.330475	0.296497	0.35099	0.514111	0.481258	0.523129	0.535141	0.44344	0.48481	0.337783	0.316038	0.39772	0.346651	0.351925	0.352326
Daily age: 72	0.48192	0.513535	0.492716	0.532941	0.537467	0.448608	0.527992	0.336311	0.35965	0.326744	0.349043	0.327444	0.366605	0.309997	0.381456	0.347375	0.33893	0.303625	0.360051	0.524609	0.488827	0.530854	0.543009	0.450305	0.494146	0.344778	0.32197	0.405594	0.353682	0.359402	0.358343
Daily age: 73	0.491347	0.52127	0.500921	0.542421	0.548279	0.458794	0.538888	0.343152	0.36726	0.33388	0.35699	0.335755	0.377036	0.317775	0.390307	0.357023	0.347575	0.310625	0.368709	0.534595	0.496331	0.539294	0.55071	0.457875	0.503009	0.351831	0.32833	0.413924	0.360982	0.366427	0.363581
Daily age: 74	0.501015	0.52886	0.508841	0.552263	0.559211	0.469607	0.550072	0.34948	0.375275	0.341029	0.364821	0.344269	0.387543	0.324817	0.398824	0.366621	0.356207	0.317947	0.377301	0.544913	0.504114	0.546807	0.558799	0.464975	0.512729	0.359113	0.334465	0.422224	0.368501	0.373145	0.368946
Daily age: 75	0.510597	0.536106	0.516383	0.561905	0.569696	0.480238	0.561252	0.355954	0.382818	0.348325	0.37278	0.352835	0.397575	0.33151	0.408162	0.375806	0.364779	0.325685	0.38598	0.554322	0.511251	0.554935	0.566129	0.471	0.521745	0.366289	0.34075	0.430719	0.375596	0.379879	0.374858
Daily age: 76	0.520467	0.543488	0.524101	0.571611	0.579767	0.491111	0.572025	0.362865	0.390647	0.355547	0.38112	0.361657	0.407948	0.338888	0.416997	0.385242	0.373717	0.333677	0.394552	0.564512	0.51914	0.562723	0.572896	0.47837	0.53115	0.373357	0.34704	0.439424	0.382757	0.387127	0.380021
Daily age: 77	0.529995	0.551337	0.531939	0.580642	0.590133	0.501529	0.582705	0.370091	0.397992	0.363092	0.389676	0.370719	0.417737	0.346058	0.425729	0.394701	0.382902	0.34152	0.402727	0.573601	0.526923	0.570022	0.579484	0.485295	0.54031	0.380933	0.353625	0.447687	0.389999	0.39438	0.385761
Daily age: 78	0.538938	0.55865	0.539676	0.590126	0.600255	0.511948	0.593046	0.37673	0.405448	0.370206	0.398746	0.380013	0.427502	0.354133	0.43443	0.404082	0.391585	0.348445	0.410785	0.583602	0.534333	0.577433	0.586927	0.49268	0.549172	0.388612	0.359085	0.456618	0.397963	0.401207	0.392259
Daily age: 79	0.548095	0.566171	0.5475	0.599053	0.610354	0.522809	0.603415	0.383623	0.41331	0.377092	0.407202	0.389316	0.43724	0.362407	0.442681	0.413584	0.400451	0.35561	0.419264	0.593217	0.541628	0.584807	0.594223	0.500155	0.558433	0.395608	0.364743	0.465397	0.405286	0.408037	0.397599
Daily age: 80	0.55715	0.574046	0.555043	0.608316	0.620239	0.533239	0.613521	0.390164	0.420818	0.384261	0.41601	0.398047	0.447761	0.371567	0.451268	0.423027	0.408968	0.362935	0.427543	0.60288	0.548967	0.591642	0.601864	0.50662	0.567877	0.403207	0.370152	0.474119	0.412547	0.413802	0.403714
Daily age: 81	0.565679	0.581629	0.562865	0.617042	0.629705	0.543417	0.623408	0.396248	0.428823	0.391504	0.424702	0.40656	0.457368	0.379972	0.459636	0.431962	0.417779	0.369715	0.435656	0.612128	0.556628	0.598815	0.609883	0.51294	0.576823	0.410927	0.376088	0.482004	0.419226	0.420639	0.409631
Daily age: 82	0.574664	0.588606	0.570703	0.625367	0.638982	0.553622	0.633329	0.402691	0.436518	0.39839	0.433231	0.415248	0.467279	0.388682	0.4673	0.441505	0.426922	0.37646	0.444003	0.621715	0.563346	0.606303	0.617719	0.51951	0.58515	0.418859	0.382025	0.490246	0.427113	0.427629	0.415619
Daily age: 83	0.583768	0.595209	0.578673	0.63393	0.648142	0.563738	0.642811	0.408915	0.444413	0.405658	0.441769	0.423513	0.477809	0.39706	0.475413	0.450848	0.435726	0.383422	0.45248	0.631126	0.5702	0.61384	0.625126	0.525775	0.59343	0.426907	0.387985	0.498288	0.434716	0.434481	0.420913
Daily age: 84	0.592661	0.602204	0.586201	0.642248	0.657359	0.573876	0.652471	0.415428	0.452107	0.412757	0.450307	0.432475	0.487373	0.405257	0.483112	0.459921	0.444316	0.390417	0.460864	0.641193	0.576611	0.620239	0.63205	0.532895	0.601835	0.434642	0.395473	0.506604	0.442431	0.441312	0.426654
Daily age: 85	0.601456	0.60888	0.593819	0.650246	0.666478	0.58437	0.662031	0.422136	0.460235	0.420512	0.45842	0.441215	0.497003	0.41341	0.490593	0.469542	0.452874	0.397602	0.469088	0.650185	0.582942	0.626649	0.639876	0.53986	0.609874	0.442653	0.401682	0.514307	0.44956	0.448539	0.432644
Daily age: 86	0.610041	0.615664	0.601437	0.658337	0.675465	0.594512	0.67136	0.428485	0.468197	0.428381	0.465968	0.449655	0.506979	0.421385	0.498681	0.479343	0.461296	0.40533	0.477236	0.659359	0.590282	0.633319	0.647026	0.54759	0.618512	0.450427	0.407965	0.522295	0.456956	0.455657	0.438711
Daily age: 87	0.618738	0.622282	0.608648	0.666154	0.684351	0.604653	0.680805	0.434641	0.475738	0.436334	0.47358	0.458388	0.516035	0.429587	0.506378	0.48849	0.470211	0.412762	0.485932	0.668676	0.596959	0.640057	0.65504	0.55464	0.627511	0.457916	0.415	0.52984	0.465131	0.461903	0.445031
Daily age: 88	0.627074	0.62885	0.615733	0.674023	0.693329	0.614738	0.689676	0.441136	0.482833	0.444279	0.481461	0.467252	0.525454	0.43704	0.514153	0.497144	0.478776	0.41986	0.49367	0.677708	0.603118	0.646467	0.663632	0.56187	0.635893	0.465335	0.420407	0.538047	0.473064	0.468428	0.451046
Daily age: 89	0.635686	0.635055	0.622856	0.681726	0.701781	0.624706	0.698659	0.447861	0.49068	0.452081	0.489895	0.476012	0.534328	0.444307	0.521456	0.506228	0.487257	0.427385	0.50165	0.686716	0.609548	0.653453	0.671167	0.567945	0.644069	0.47306	0.428418	0.546212	0.480672	0.475082	0.457096
Daily age: 90	0.643829	0.641581	0.630088	0.689089	0.710061	0.634485	0.707493	0.454698	0.497587	0.459349	0.49825	0.484886	0.543238	0.452027	0.529488	0.514959	0.495618	0.43484	0.50992	0.694702	0.615579	0.660513	0.678503	0.573815	0.652724	0.480443	0.434594	0.554628	0.488351	0.482237	0.462161
Daily age: 91	0.652142	0.648141	0.63724	0.696597	0.718092	0.644619	0.716138	0.461205	0.504497	0.466368	0.506273	0.493412	0.552256	0.460022	0.537591	0.524526	0.50375	0.44131	0.517772	0.702952	0.621323	0.667398	0.685325	0.579875	0.661112	0.488303	0.441571	0.56281	0.495526	0.488907	0.467526
Daily age: 92	0.660061	0.654416	0.644638	0.703653	0.725954	0.654235	0.724646	0.467544	0.511657	0.474226	0.514598	0.501895	0.561627	0.468142	0.545132	0.533452	0.512048	0.447497	0.525442	0.710996	0.627035	0.673894	0.691208	0.586905	0.66927	0.495722	0.448817	0.571047	0.503229	0.495677	0.471959
Daily age: 93	0.668134	0.660554	0.652276	0.710963	0.733843	0.664006	0.732791	0.474526	0.518965	0.481894	0.522442	0.510188	0.570926	0.476522	0.552446	0.541931	0.52034	0.45402	0.532809	0.718307	0.632937	0.680615	0.698848	0.59222	0.676996	0.503246	0.453977	0.57832	0.510622	0.50295	0.477529
Daily age: 94	0.676339	0.666802	0.659922	0.718071	0.741625	0.673792	0.740992	0.481089	0.526778	0.489713	0.530601	0.518197	0.580038	0.4847	0.559391	0.550907	0.528425	0.460557	0.539672	0.726667	0.638646	0.686908	0.706028	0.599	0.685054	0.510915	0.458898	0.585225	0.518511	0.509545	0.483572
Daily age: 95	0.68434	0.672835	0.667112	0.724848	0.749382	0.683285	0.748829	0.487593	0.534025	0.497375	0.538266	0.526096	0.588831	0.491795	0.566131	0.559907	0.536579	0.466497	0.546223	0.735233	0.644712	0.692928	0.712987	0.606955	0.692929	0.518798	0.463718	0.592955	0.526514	0.515437	0.490155
Daily age: 96	0.691954	0.678919	0.674467	0.731539	0.756958	0.692571	0.756764	0.494505	0.541385	0.505109	0.546147	0.534058	0.597671	0.499345	0.572726	0.568661	0.54444	0.472535	0.553167	0.742895	0.650548	0.699839	0.720402	0.61354	0.70104	0.526745	0.467932	0.601653	0.533976	0.521592	0.495802
Daily age: 97	0.699884	0.684708	0.68172	0.737871	0.764238	0.701607	0.764411	0.501144	0.548378	0.51318	0.553791	0.542212	0.606583	0.506938	0.579641	0.576981	0.552158	0.478585	0.559272	0.750864	0.656023	0.706515	0.727187	0.61941	0.708877	0.534211	0.473898	0.609945	0.540554	0.527272	0.501518
Daily age: 98	0.70722	0.690855	0.689243	0.744277	0.771772	0.710559	0.771877	0.507941	0.555407	0.521493	0.561771	0.550127	0.615233	0.514765	0.586428	0.585307	0.559716	0.484882	0.565561	0.758143	0.661428	0.713052	0.733295	0.62554	0.716405	0.541783	0.479718	0.617513	0.548077	0.533832	0.506659
Daily age: 99	0.714644	0.696348	0.696628	0.750686	0.778974	0.719632	0.779265	0.514665	0.562715	0.528982	0.56959	0.557955	0.623622	0.522408	0.593121	0.593051	0.567581	0.491412	0.571781	0.765524	0.666698	0.719702	0.739303	0.63217	0.723375	0.549355	0.484633	0.624161	0.554731	0.54163	0.513078
Daily age: 100	0.722089	0.701966	0.703807	0.757169	0.7858	0.728198	0.786429	0.521057	0.570173	0.536679	0.577398	0.565399	0.632058	0.53076	0.599557	0.600588	0.575242	0.497952	0.577947	0.773118	0.672349	0.726138	0.745663	0.636785	0.730563	0.55673	0.489347	0.63161	0.561271	0.548452	0.519829
Daily age: 101	0.729488	0.707729	0.71121	0.763117	0.79246	0.73707	0.793657	0.527555	0.577267	0.544694	0.585444	0.57263	0.640187	0.538535	0.606178	0.608472	0.582814	0.5046	0.583898
Daily age: 102	0.736555	0.713172	0.718601	0.769018	0.798857	0.745112	0.800724	0.533779	0.58426	0.552613	0.593881	0.580131	0.648307	0.546432	0.612111	0.615914	0.590542	0.51111	0.589712
Daily age: 103	0.743552	0.719025	0.725976	0.77513	0.80489	0.753452	0.807717	0.54014	0.5914	0.560532	0.601725	0.587302	0.655998	0.554235	0.618967	0.622843	0.598213	0.517265	0.595812
Daily age: 104	0.750817	0.724552	0.733305	0.780896	0.810903	0.761774	0.814597	0.546601	0.598327	0.567376	0.609851	0.594585	0.663871	0.561685	0.625577	0.629534	0.605542	0.523802	0.601881
Daily age: 105	0.757501	0.730444	0.740547	0.7868	0.816906	0.769667	0.821411	0.553101	0.605302	0.574782	0.618134	0.602016	0.671699	0.56893	0.631937	0.636472	0.612601	0.53047	0.607931
Daily age: 106	0.764227	0.736489	0.747015	0.792414	0.822714	0.777674	0.828276	0.559303	0.61209	0.582381	0.625727	0.609004	0.679087	0.576477	0.638718	0.642899	0.619501	0.53702	0.613738
Daily age: 107	0.770581	0.74203	0.754269	0.798007	0.828546	0.785406	0.835126	0.565757	0.618697	0.589568	0.633717	0.615936	0.686554	0.58289	0.645268	0.649459	0.626318	0.543195	0.619481
Daily age: 108	0.776864	0.747526	0.761354	0.80349	0.834403	0.792946	0.841806	0.572306	0.625572	0.597067	0.64137	0.623099	0.693963	0.590085	0.651159	0.655893	0.633234	0.54928	0.625184
Daily age: 109	0.783269	0.752975	0.76779	0.809073	0.839932	0.800299	0.848368	0.578629	0.631542	0.604117	0.648341	0.63016	0.700497	0.596952	0.656691	0.66239	0.639947	0.555322	0.630807
Daily age: 110	0.789655	0.758165	0.774493	0.814638	0.845471	0.807242	0.854796	0.584539	0.638382	0.611591	0.655501	0.636978	0.707406	0.603927	0.6617	0.668857	0.64626	0.560895	0.636542
Daily age: 111	0.795748	0.763341	0.780803	0.819969	0.850877	0.81429	0.861222	0.590355	0.644438	0.61857	0.66254	0.643542	0.713998	0.611305	0.667396	0.675228	0.65248	0.566467	0.641926
Daily age: 112	0.801618	0.768522	0.787194	0.825283	0.85613	0.820836	0.867531	0.595962	0.650442	0.625825	0.669359	0.650158	0.720457	0.618698	0.672801	0.681462	0.658806	0.57206	0.64748
Daily age: 113	0.807594	0.773662	0.793462	0.830659	0.86115	0.827275	0.873481	0.601652	0.656515	0.633093	0.676443	0.657156	0.726651	0.625615	0.678142	0.687393	0.664986	0.57824	0.652609
Daily age: 114	0.81347	0.778964	0.799609	0.835735	0.866382	0.833433	0.879372	0.607071	0.662703	0.640674	0.683015	0.664153	0.7333	0.63291	0.683302	0.692996	0.671089	0.584882	0.657747
Daily age: 115	0.819704	0.784296	0.805644	0.840466	0.871475	0.839964	0.885286	0.6127	0.669163	0.647773	0.689626	0.670919	0.739213	0.639805	0.688323	0.698893	0.677047	0.591072	0.662862
Daily age: 116	0.825551	0.789274	0.811545	0.845377	0.876265	0.846535	0.890857	0.618347	0.675322	0.655065	0.696355	0.677699	0.745521	0.646853	0.693198	0.704729	0.682719	0.597837	0.667939
Daily age: 117	0.830984	0.794619	0.817898	0.850344	0.880972	0.852764	0.896491	0.624216	0.681508	0.661448	0.703543	0.684233	0.751612	0.653473	0.698011	0.710271	0.688369	0.604702	0.672996
Daily age: 118	0.836505	0.7993	0.824028	0.855187	0.885555	0.858466	0.902048	0.629937	0.687715	0.668413	0.709909	0.690435	0.757497	0.660362	0.702711	0.71561	0.694411	0.611477	0.677667
Daily age: 119	0.841954	0.804412	0.829483	0.860283	0.889942	0.86435	0.90737	0.635996	0.69382	0.675325	0.716125	0.696223	0.763462	0.66668	0.707797	0.720783	0.700222	0.617915	0.682213
Daily age: 120	0.847307	0.809106	0.835384	0.865033	0.894126	0.870002	0.912548	0.642176	0.699843	0.682094	0.722781	0.702211	0.769389	0.67357	0.712149	0.725811	0.706152	0.624017	0.6867
Daily age: 121	0.852387	0.813735	0.841425	0.870065	0.898366	0.875581	0.917826	0.647988	0.705598	0.688572	0.72939	0.707909	0.775408	0.680033	0.716674	0.730807	0.711975	0.630082	0.69087
Daily age: 122	0.857625	0.818272	0.847001	0.874748	0.902693	0.881127	0.922853	0.653339	0.711868	0.694851	0.736057	0.713773	0.781385	0.686303	0.721154	0.735773	0.717606	0.635567	0.694907
Daily age: 123	0.862658	0.822791	0.852254	0.879398	0.906766	0.886504	0.927828	0.658485	0.717908	0.701441	0.74268	0.719599	0.787071	0.692192	0.725321	0.740835	0.723429	0.64136	0.698906
Daily age: 124	0.867831	0.827076	0.857998	0.883752	0.910634	0.891812	0.932663	0.663941	0.724145	0.707613	0.748659	0.725474	0.792756	0.698303	0.729801	0.745572	0.729026	0.64761	0.703266
Daily age: 125	0.87278	0.831899	0.863489	0.888285	0.91447	0.897017	0.937668	0.66959	0.729682	0.713528	0.754799	0.731556	0.798118	0.704495	0.733983	0.750339	0.734522	0.653512	0.707201
Daily age: 126	0.877658	0.836193	0.868989	0.892692	0.918178	0.902091	0.942413	0.675043	0.73552	0.719365	0.76134	0.73725	0.803426	0.710888	0.738269	0.754719	0.74003	0.658715	0.711084
Daily age: 127	0.88245	0.840316	0.874056	0.897044	0.921802	0.907263	0.947033	0.68014	0.74129	0.72528	0.767239	0.742955	0.808788	0.717078	0.742606	0.758835	0.745259	0.664127	0.715281
Daily age: 128	0.887371	0.844642	0.879289	0.901308	0.925308	0.912157	0.951478	0.685341	0.746877	0.730915	0.773521	0.748597	0.81395	0.72319	0.746793	0.763052	0.749974	0.669462	0.719091
Daily age: 129	0.891881	0.848585	0.884532	0.905663	0.928674	0.916837	0.955851	0.690674	0.752602	0.736908	0.77963	0.753966	0.818762	0.729175	0.750851	0.766991	0.754517	0.674335	0.723012
Daily age: 130	0.896733	0.852319	0.889679	0.909645	0.932086	0.921685	0.960218	0.695505	0.758288	0.742707	0.785514	0.759368	0.823108	0.73524	0.754854	0.77095	0.758824	0.679022	0.72691
Daily age: 131	0.901654	0.856081	0.894524	0.913588	0.935282	0.926272	0.96448	0.700707	0.763893	0.748819	0.791976	0.765164	0.82772	0.740572	0.758777	0.774909	0.763371	0.68371	0.730635
Daily age: 132	0.906527	0.859891	0.899649	0.917388	0.938346	0.930849	0.968766	0.705795	0.769628	0.754865	0.798087	0.770738	0.832298	0.745805	0.763123	0.778874	0.768062	0.688642	0.734348
Daily age: 133	0.910707	0.863462	0.904027	0.921264	0.941466	0.935246	0.973004	0.710718	0.775233	0.760616	0.804313	0.776182	0.836915	0.750888	0.767292	0.782761	0.772823	0.69321	0.737982
Daily age: 134	0.915183	0.867105	0.908903	0.925053	0.944542	0.939512	0.977064	0.715708	0.780283	0.76648	0.810171	0.781462	0.841091	0.755897	0.771234	0.786869	0.777415	0.69771	0.741737
Daily age: 135	0.919586	0.870763	0.913287	0.92869	0.947457	0.9438	0.981009	0.720619	0.785603	0.772284	0.815833	0.787157	0.845252	0.760728	0.775474	0.791151	0.782145	0.702245	0.745446
Daily age: 136	0.923841	0.874288	0.917801	0.932216	0.9502	0.947804	0.984923	0.725486	0.790838	0.778081	0.821516	0.792217	0.849189	0.765583	0.779769	0.795351	0.786751	0.7065	0.749073
Daily age: 137	0.928169	0.877647	0.922042	0.935812	0.953036	0.951903	0.988758	0.730356	0.79569	0.783478	0.82686	0.797434	0.853282	0.770335	0.784016	0.799355	0.791123	0.710377	0.752726
Daily age: 138	0.93224	0.880864	0.926432	0.939164	0.955709	0.95593	0.992364	0.734929	0.800893	0.78943	0.832635	0.802239	0.857089	0.77504	0.788166	0.803144	0.795431	0.71434	0.75625
Daily age: 139	0.936451	0.884251	0.930661	0.942685	0.958334	0.959976	0.995861	0.739496	0.806175	0.794963	0.838385	0.807209	0.860811	0.779593	0.791444	0.806814	0.799681	0.71837	0.759796
Daily age: 140	0.940574	0.887397	0.934733	0.945942	0.960896	0.963855	0.999383	0.743917	0.811192	0.80043	0.844071	0.811855	0.86446	0.784475	0.794943	0.810595	0.804073	0.722245	0.763373
Daily age: 141	0.944557	0.890668	0.93898	0.949188	0.963409	0.967512	1.00275	0.748468	0.816293	0.805585	0.849638	0.816377	0.868394	0.789332	0.798663	0.814154	0.808557	0.725825	0.766931
Daily age: 142	0.948662	0.893682	0.943125	0.952294	0.965984	0.97121	1.0061	0.752598	0.821228	0.810857	0.854919	0.820946	0.872061	0.79329	0.802236	0.817692	0.812917	0.729682	0.770395
Daily age: 143	0.952532	0.896867	0.946985	0.955419	0.968386	0.974883	1.00937	0.756654	0.82648	0.816171	0.860227	0.825534	0.875806	0.798218	0.805831	0.821596	0.817264	0.733812	0.773921
Daily age: 144	0.956368	0.900003	0.950913	0.958523	0.970826	0.97859	1.01248	0.760703	0.83103	0.821415	0.865191	0.830049	0.87947	0.80295	0.809016	0.825069	0.82157	0.73736	0.777165
Daily age: 145	0.96019	0.903056	0.954803	0.961705	0.973212	0.982033	1.01557	0.764612	0.835665	0.826331	0.870058	0.834532	0.882951	0.807558	0.812416	0.828895	0.825637	0.74106	0.780438
Daily age: 146	0.964009	0.906156	0.958411	0.964717	0.975546	0.985435	1.01871	0.768633	0.840482	0.83153	0.874974	0.839094	0.886413	0.811935	0.815803	0.832476	0.829829	0.745065	0.783811
Daily age: 147	0.967637	0.909038	0.96196	0.967396	0.978004	0.988729	1.02167	0.772746	0.84518	0.836359	0.880057	0.843401	0.890341	0.81656	0.819101	0.836144	0.83399	0.74867	0.787146
Daily age: 148	0.97116	0.911931	0.965204	0.970233	0.980338	0.991842	1.02452	0.776533	0.849295	0.84136	0.885387	0.847865	0.893877	0.821342	0.822332	0.839464	0.838179	0.752085	0.790561
Daily age: 149	0.974465	0.914628	0.968627	0.973003	0.982647	0.995162	1.02721	0.780684	0.853992	0.8464	0.890258	0.852199	0.897379	0.825845	0.82568	0.842693	0.842208	0.75617	0.793936
Daily age: 150	0.977764	0.917301	0.971884	0.975956	0.985025	0.99852	1.02989	0.784707	0.858808	0.851021	0.895323	0.856423	0.901123	0.83002	0.829461	0.845814	0.846636	0.760245	0.797397

## Sheet: Figure 2b
Year-class mean Moto for JP population
Year	2006	2007	2008	2009	2010	2014	2015
hatch-30 dph	0.321227	0.348332	0.361994	0.365266	0.354858	0.307432	0.338126
31-45 dph	0.374081	0.428474	0.437506	0.42065	0.416204	0.358864	0.424198
46-60 dph	0.375759	0.392508	0.435344	0.446042	0.422788	0.418569	0.447777
61-75 dph	0.356062	0.354155	0.396772	0.414361	0.380645	0.41004	0.404757
75-90 dph	0.341864	0.329873	0.363384	0.375076	0.353928	0.382878	0.359277
91-105 dph	0.326174	0.309809	0.322112	0.335881	0.329578	0.348838	0.326034
106-120 dph	0.314659	0.282105	0.284535	0.28436	0.308857	0.335518	0.302133
Year-class mean Moto for CA population
Year	1986	1990	1991	1992	1993	1994	1995	1996	1997	2004	2005	2006
hatch-30 dph	0.24197	0.312636	0.25063	0.274589	0.2356	0.278642	0.276372	0.301361	0.290067	0.278292	0.220492	0.273325
31-60 dph	0.300959	0.363179	0.282279	0.311037	0.280009	0.338215	0.312111	0.354424	0.337861	0.317014	0.259225	0.320091
61-90 dph	0.342838	0.389112	0.29008	0.316619	0.301633	0.348298	0.319166	0.349662	0.344699	0.344825	0.288059	0.346535
91-120 dph	0.322577	0.343659	0.252618	0.290683	0.268886	0.327429	0.29333	0.313512	0.323401	0.320331	0.239604	0.321988
121-150 dph	0.328264	0.311556	0.221919	0.2798	0.260832	0.301727	0.29454	0.282781	0.289417	0.301605	0.221506	0.300649

## Sheet: Figure 2c
Year-class mean experienced temperature for JP population (degC)
Year	2006	2007	2008	2009	2010	2014	2015
hatch-30 dph	19.9018	19.9088	21.1918	19.6248	18.6833	15.4605	17.4067
31-45 dph	19.5798	19.9689	21.5886	19.2875	18.2776	15.3355	18.0664
46-60 dph	18.3526	18.963	21.3225	18.9584	17.5349	16.383	18.2889
61-75 dph	17.7576	17.4833	19.8193	18.0247	17.2197	15.7012	17.6866
75-90 dph	17.016	17.7226	20.7708	16.8149	16.7723	15.8882	16.1808
91-105 dph	17.8553	16.2786	20.1455	14.6762	14.9928	15.7051	14.851
106-120 dph	17.2537	15.8824	20.2776	13.7995	15.3604	14.3526	14.0037
Year-class mean experienced temperature for CA population (degC)
Year	1986	1990	1991	1992	1993	1994	1995	1996	1997	2004	2005	2006
hatch-30 dph	16.3417	16.4014	14.631	16.3481	14.8477	16.4017	15.2042	15.7897	15.6544	15.004	16.0416	18.1949
31-60 dph	14.5516	14.563	13.6883	16.4952	13.7574	16.8849	15.0981	15.9874	14.2901	16.4597	15.9654	17.8661
61-90 dph	14.4833	15.1508	12.5638	15.2084	14.2111	17.7604	15.3128	15.4944	15.0225	16.6579	15.5374	17.8562
91-120 dph	14.2566	15.2242	11.9213	14.9681	13.236	17.5513	14.7902	16.0601	14.9432	17.7385	14.9036	16.7686
121-150 dph	14.3113	15.3295	11.9946	15.5144	13.3072	15.3526	17.6069	15.219	14.8409	17.5638	16.2928	15.5271

## Sheet: Figure 2d
Year	Mean experienced temperature of JP sardine (hatch-60 dph)	PDO (March to May)
2006	19.434	-0.55
2007	19.6874	-0.616667
2008	21.3237	-1.55667
2009	19.3739	-1.87
2010	18.2948	-0.126667
2014	15.6599	0.643333
2015	17.7922	0.846667

## Sheet: Figure 2e
Year	Experienced temperature of CA sardine (degC, hatch-30 dph)	CUTI (Apr)
1990	16.4014	0.46675
1991	14.631	0.9945
1992	16.3481	0.7235
1993	14.8477	1.07925
1994	16.4017	0.82775
1995	15.2042	0.898
1996	15.7897	0.69475
1997	15.6544	0.93625
2004	15.004	0.7295
2005	16.0416	1.101
2006	18.1949	0.46325

## Sheet: Figure 3
Population	Fish.ID	Stage (S1: Larva, S2: Early Juvenile, S3: Late Juvenile)	Estimated.Temperature (degC)	Moto
JP	2006_9_HH_T31_3	S1	19.7714	0.348984
JP	2006_9_HH_T31_4	S1	19.5207	0.32079
JP	2006_9_HH_T31_5	S1	19.3169	0.33056
JP	2006_9_HH_T31_6	S1	21.0899	0.324411
JP	2006_9_HH_T31_9	S1	20.2139	0.319739
JP	2006_9_HH_T36_1	S1	19.1871	0.323239
JP	2006_9_HH_T36_2	S1	18.8048	0.352305
JP	2006_9_HH_T36_5	S1	17.7351	0.335739
JP	2006_9_HH_T36_8	S1	19.2089	0.380831
JP	2006_9_HH_T37_1	S1	20.8095	0.354804
JP	2006_9_HH_T37_4	S1	20.7662	0.398648
JP	2006_9_HH_T37_5	S1	21.6527	0.352478
JP	2006_9_HH_T37_6	S1	20.1495	0.362476
JP	2006_9_HH_T37_7	S1	18.6995	0.339581
JP	2006_9_HH_T37_9	S1	19.2628	0.340685
JP	2007_9_HH_T31_1	S1	21.367	0.38435
JP	2007_9_HH_T31_2	S1	19.3483	0.358875
JP	2007_9_HH_T31_3	S1	20.2939	0.356651
JP	2007_9_HH_T31_6	S1	20.0168	0.354094
JP	2007_9_HH_T31_7	S1	18.8764	0.341116
JP	2007_9_HH_T31_8	S1	20.3757	0.372645
JP	2007_9_HH_T37_13	S1	18.1874	0.326933
JP	2007_9_HH_T37_5	S1	19.5476	0.371207
JP	2007_9_HH_T37_6	S1	19.6687	0.377382
JP	2007_9_HH_T37_7	S1	20.04	0.413736
JP	2007_9_HH_T37_8	S1	21.6677	0.425731
JP	2007_9_HH_T37_9	S1	20.0056	0.388699
JP	2008_10_HH_T12_2	S1	21.4036	0.374995
JP	2008_10_HH_T12_4	S1	24.2552	0.454989
JP	2008_10_HH_T12_7	S1	18.0268	0.359707
JP	2008_10_HH_T12_8	S1	21.4315	0.422306
JP	2008_10_HH_T12_9	S1	21.92	0.411319
JP	2008_9_HH_T11_1	S1	19.8412	0.353154
JP	2008_9_HH_T11_2	S1	19.6547	0.357121
JP	2008_9_HH_T11_4	S1	18.316	0.305971
JP	2008_9_HH_T11_5	S1	20.3174	0.301563
JP	2008_9_HH_T11_7	S1	21.7507	0.381125
JP	2008_9_HH_T11_8	S1	19.1491	0.316032
JP	2008_9_HH_T9_2	S1	21.7289	0.389841
JP	2008_9_HH_T9_3	S1	21.1403	0.382056
JP	2008_9_HH_T9_4	S1	21.3749	0.409191
JP	2008_9_HH_T9_5	S1	22.8708	0.420767
JP	2008_9_HH_T9_7	S1	23.0047	0.438409
JP	2008_9_HH_T9_8	S1	19.6157	0.317265
JP	2009_10_HH_T23_42L	S1	19.1985	0.371756
JP	2009_10_HH_T23_43L	S1	17.3454	0.363289
JP	2009_10_HH_T23_44L	S1	19.8899	0.393779
JP	2009_10_HH_T23_45L	S1	21.4419	0.371604
JP	2009_10_HH_T23_47L	S1	21.0468	0.39613
JP	2009_10_HH_T23_48L	S1	19.356	0.384518
JP	2009_10_HH_T8_22L	S1	18.0539	0.366723
JP	2009_10_HH_T8_24L	S1	19.1446	0.367565
JP	2009_10_HH_T8_26L	S1	18.4945	0.362327
JP	2009_9_HH_T8_1R	S1	18.1807	0.351835
JP	2009_9_HH_T8_2L	S1	19.3079	0.378411
JP	2010_10_HH_T18_27R	S1	16.8007	0.354378
JP	2010_10_HH_T18_35R	S1	18.5692	0.333235
JP	2010_10_HH_T18_48L	S1	21.0417	0.421934
JP	2010_10_HH_T18_53R	S1	18.2918	0.386166
JP	2010_10_HH_T18_58L	S1	21.1081	0.37052
JP	2010_10_HH_T19_47	S1	16.9951	0.334172
JP	2010_10_HH_T19_48	S1	16.0219	0.379178
JP	2010_10_HH_T19_49	S1	18.2994	0.389773
JP	2010_10_HH_T19_51	S1	19.0312	0.380394
JP	2010_10_HH_T27_20	S1	19.6055	0.40496
JP	2010_10_HH_T27_21	S1	20.4611	0.433987
JP	2010_10_HH_T27_22	S1	17.3696	0.370491
JP	2010_10_HH_T27_23	S1	18.1811	0.368437
JP	2010_10_HH_T27_24	S1	20.5317	0.437553
JP	2010_10_HH_T27_25	S1	18.9574	0.370294
JP	2010_10_HH_T32_24L	S1	17.2365	0.403024
JP	2010_10_HH_T32_25L	S1	17.2523	0.340754
JP	2010_10_HH_T32_33L	S1	18.0052	0.368712
JP	2010_10_HH_T32_34L	S1	19.2603	0.386622
JP	2010_10_HH_T32_37L	S1	16.7623	0.363953
JP	2010_10_HH_T32_44L	S1	17.8039	0.361281
JP	2010_9_HH_T8_24	S1	18.0866	0.371357
JP	2010_9_HH_T8_28	S1	17.4904	0.363552
JP	2010_9_HH_T8_29	S1	19.5043	0.403803
JP	2010_9_HH_T8_30	S1	15.6147	0.348051
JP	2010_9_HH_T8_31	S1	18.1805	0.376171
JP	2010_9_HH_T8_33	S1	17.8496	0.36802
JP	2014_9_HH_T11_10L	S1	16.0748	0.325287
JP	2014_9_HH_T11_11L	S1	16.6905	0.328036
JP	2014_9_HH_T11_2L	S1	14.6539	0.303406
JP	2014_9_HH_T11_5L	S1	15.452	0.330549
JP	2014_9_HH_T11_6L	S1	16.2892	0.354755
JP	2014_9_HH_T11_9L	S1	20.1998	0.423991
JP	2014_9_HH_T12_16L	S1	16.1742	0.334869
JP	2014_9_HH_T12_17L	S1	15.1337	0.322936
JP	2014_9_HH_T12_18R	S1	16.9606	0.326167
JP	2014_9_HH_T12_1L	S1	14.0314	0.305061
JP	2014_9_HH_T12_2R	S1	18.6339	0.382043
JP	2014_9_HH_T12_7L	S1	14.954	0.314233
JP	2014_9_HH_T13_10R	S1	14.1861	0.30944
JP	2014_9_HH_T13_13R	S1	15.5673	0.327308
JP	2014_9_HH_T13_14R	S1	16.196	0.3411
JP	2014_9_HH_T13_1R	S1	16.6666	0.346007
JP	2014_9_HH_T13_4R	S1	14.5214	0.297708
JP	2014_9_HH_T13_5L	S1	14.9448	0.310843
JP	2014_9_HH_T14_10L	S1	16.0927	0.351374
JP	2014_9_HH_T14_11L	S1	14.8531	0.336764
JP	2014_9_HH_T14_13L	S1	15.5266	0.329772
JP	2014_9_HH_T14_14L	S1	14.128	0.30396
JP	2014_9_HH_T14_15L	S1	14.9995	0.301578
JP	2014_9_HH_T14_9L	S1	17.1031	0.345753
JP	2014_9_HH_T9_16R	S1	15.7093	0.329877
JP	2014_9_HH_T9_1R	S1	18.7053	0.338974
JP	2014_9_HH_T9_2R	S1	19.7883	0.362371
JP	2014_9_HH_T9_3L	S1	14.2462	0.318209
JP	2014_9_HH_T9_4L	S1	15.5977	0.328419
JP	2014_9_HH_T9_5R	S1	19.6384	0.415449
JP	2015_9_HH_T11_31L	S1	18.5694	0.387502
JP	2015_9_HH_T11_32L	S1	19.1506	0.424135
JP	2015_9_HH_T11_34L	S1	18.1734	0.371299
JP	2015_9_HH_T11_37L	S1	17.3358	0.381641
JP	2015_9_HH_T11_41L	S1	19.0925	0.406617
JP	2015_9_HH_T11_43L	S1	17.9617	0.389495
JP	2015_9_HH_T3_36L	S1	19.3575	0.377479
JP	2015_9_HH_T3_37R	S1	18.2073	0.400896
JP	2015_9_HH_T3_38L	S1	17.4486	0.367409
JP	2015_9_HH_T3_39L	S1	17.4252	0.364142
JP	2015_9_HH_T3_42L	S1	19.7057	0.371246
JP	2015_9_HH_T3_43L	S1	16.1905	0.309037
JP	2015_9_HH_T4_22L	S1	14.2208	0.31219
JP	2015_9_HH_T4_24L	S1	14.871	0.326371
JP	2015_9_HH_T4_26L	S1	17.0692	0.330473
JP	2015_9_HH_T4_27L	S1	16.958	0.366954
JP	2015_9_HH_T4_28L	S1	14.6573	0.304778
JP	2015_9_HH_T4_35L	S1	18.7904	0.40007
JP	2015_9_HH_T5_31L	S1	20.1349	0.382154
JP	2015_9_HH_T5_33L	S1	16.2388	0.346205
JP	2015_9_HH_T5_37R	S1	15.2671	0.307628
JP	2015_9_HH_T5_42L	S1	18.9275	0.403125
JP	2015_9_HH_T8_44L	S1	16.8951	0.337787
JP	2015_9_HH_T8_45L	S1	18.1272	0.37498
JP	2015_9_HH_T8_47L	S1	18.2391	0.36369
JP	2015_9_HH_T8_48L	S1	15.9407	0.338386
JP	2015_9_HH_T8_49L	S1	18.1177	0.35776
JP	2015_9_HH_T8_50L	S1	15.1991	0.332437
JP	2015_9_HH_T9_10L	S1	18.6739	0.409622
JP	2015_9_HH_T9_14R	S1	19.4068	0.397871
JP	2015_9_HH_T9_3L	S1	19.5144	0.430908
JP	2015_9_HH_T9_8R	S1	17.5406	0.359361
JP	2006_9_HH_T31_10	S2	19.0039	0.389244
JP	2006_9_HH_T31_3	S2	16.9216	0.33652
JP	2006_9_HH_T31_4	S2	17.4667	0.35055
JP	2006_9_HH_T31_5	S2	18.8717	0.408202
JP	2006_9_HH_T31_6	S2	19.1454	0.373924
JP	2006_9_HH_T31_9	S2	19.6376	0.390105
JP	2006_9_HH_T36_1	S2	17.7758	0.349853
JP	2006_9_HH_T36_2	S2	17.5763	0.346965
JP	2006_9_HH_T36_5	S2	18.0375	0.367377
JP	2006_9_HH_T36_7	S2	15.8814	0.320492
JP	2006_9_HH_T36_8	S2	19.3973	0.348811
JP	2006_9_HH_T37_1	S2	19.9207	0.393186
JP	2006_9_HH_T37_4	S2	17.1458	0.334251
JP	2006_9_HH_T37_5	S2	16.0995	0.389264
JP	2006_9_HH_T37_6	S2	16.1054	0.364112
JP	2006_9_HH_T37_7	S2	17.0546	0.363273
JP	2007_9_HH_T31_1	S2	18.7608	0.408628
JP	2007_9_HH_T31_3	S2	17.083	0.340444
JP	2007_9_HH_T31_6	S2	17.4592	0.363096
JP	2007_9_HH_T31_7	S2	18.2099	0.375431
JP	2007_9_HH_T31_8	S2	15.1069	0.339143
JP	2007_9_HH_T37_13	S2	16.6299	0.323007
JP	2007_9_HH_T37_5	S2	18.7833	0.355849
JP	2007_9_HH_T37_6	S2	19.7246	0.417761
JP	2007_9_HH_T37_7	S2	18.5936	0.3917
JP	2007_9_HH_T37_8	S2	19.9123	0.412385
JP	2007_9_HH_T37_9	S2	20.8409	0.407287
JP	2008_10_HH_T12_2	S2	22.4198	0.461518
JP	2008_10_HH_T12_3	S2	20.1941	0.425748
JP	2008_10_HH_T12_4	S2	21.8618	0.449353
JP	2008_10_HH_T12_7	S2	19.1627	0.367688
JP	2008_10_HH_T12_8	S2	20.7703	0.413528
JP	2008_10_HH_T12_9	S2	21.6809	0.421258
JP	2008_9_HH_T11_1	S2	19.4083	0.433549
JP	2008_9_HH_T11_2	S2	20.9634	0.436488
JP	2008_9_HH_T11_4	S2	18.1194	0.38468
JP	2008_9_HH_T11_5	S2	18.8261	0.396149
JP	2008_9_HH_T11_7	S2	22.2916	0.459046
JP	2008_9_HH_T11_8	S2	20.6096	0.433207
JP	2008_9_HH_T9_2	S2	20.6889	0.406879
JP	2008_9_HH_T9_3	S2	19.6795	0.40529
JP	2008_9_HH_T9_4	S2	20.7931	0.436082
JP	2008_9_HH_T9_5	S2	20.4692	0.424798
JP	2008_9_HH_T9_7	S2	22.4133	0.418251
JP	2008_9_HH_T9_8	S2	19.6781	0.392866
JP	2009_10_HH_T23_42L	S2	17.274	0.406898
JP	2009_10_HH_T23_43L	S2	16.1461	0.390421
JP	2009_10_HH_T23_44L	S2	19.6745	0.488986
JP	2009_10_HH_T23_45L	S2	19.9217	0.465116
JP	2009_10_HH_T23_47L	S2	18.9604	0.447564
JP	2009_10_HH_T23_48L	S2	17.2202	0.442363
JP	2009_10_HH_T8_22L	S2	17.0663	0.40193
JP	2009_10_HH_T8_24L	S2	17.151	0.386331
JP	2009_10_HH_T8_26L	S2	21.3228	0.473214
JP	2009_10_HH_T8_27L	S2	21.337	0.44487
JP	2009_9_HH_T8_1R	S2	16.2061	0.388551
JP	2009_9_HH_T8_2L	S2	18.8987	0.421036
JP	2010_10_HH_T18_27R	S2	17.778	0.408988
JP	2010_10_HH_T18_35R	S2	20.8382	0.419238
JP	2010_10_HH_T18_43R	S2	18.2558	0.37576
JP	2010_10_HH_T18_48L	S2	19.4887	0.414167
JP	2010_10_HH_T18_53R	S2	18.1481	0.386611
JP	2010_10_HH_T18_58L	S2	20.9998	0.418413
JP	2010_10_HH_T19_47	S2	11.9099	0.372304
JP	2010_10_HH_T19_48	S2	14.8912	0.427994
JP	2010_10_HH_T19_49	S2	18.6157	0.440045
JP	2010_10_HH_T19_50	S2	18.6734	0.434471
JP	2010_10_HH_T19_51	S2	17.5453	0.455849
JP	2010_10_HH_T19_52	S2	16.5786	0.355197
JP	2010_10_HH_T27_20	S2	16.3913	0.4061
JP	2010_10_HH_T27_21	S2	20.7001	0.490417
JP	2010_10_HH_T27_22	S2	12.6787	0.377585
JP	2010_10_HH_T27_23	S2	15.2272	0.381939
JP	2010_10_HH_T27_24	S2	18.176	0.446468
JP	2010_10_HH_T27_25	S2	19.9302	0.454822
JP	2010_10_HH_T32_24L	S2	14.5438	0.409626
JP	2010_10_HH_T32_25L	S2	13.8383	0.370439
JP	2010_10_HH_T32_33L	S2	17.7679	0.425713
JP	2010_10_HH_T32_34L	S2	14.2278	0.378111
JP	2010_10_HH_T32_37L	S2	13.4206	0.392983
JP	2010_10_HH_T32_44L	S2	13.7307	0.363788
JP	2010_9_HH_T8_24	S2	13.7081	0.405736
JP	2010_9_HH_T8_28	S2	14.9955	0.375751
JP	2010_9_HH_T8_29	S2	15.6964	0.418636
JP	2010_9_HH_T8_30	S2	13.7441	0.371512
JP	2010_9_HH_T8_31	S2	18.7616	0.429119
JP	2010_9_HH_T8_33	S2	13.9677	0.421616
JP	2014_9_HH_T11_11L	S2	15.7969	0.378023
JP	2014_9_HH_T11_2L	S2	13.5893	0.374599
JP	2014_9_HH_T11_5L	S2	13.8747	0.397292
JP	2014_9_HH_T11_6L	S2	14.5655	0.371376
JP	2014_9_HH_T11_9L	S2	18.5095	0.429067
JP	2014_9_HH_T12_16L	S2	17.7737	0.468109
JP	2014_9_HH_T12_17L	S2	16.3543	0.423072
JP	2014_9_HH_T12_18R	S2	17.6016	0.424191
JP	2014_9_HH_T12_1L	S2	13.2739	0.392422
JP	2014_9_HH_T12_2R	S2	18.6859	0.46062
JP	2014_9_HH_T12_7L	S2	16.0171	0.391888
JP	2014_9_HH_T13_10R	S2	16.2742	0.405212
JP	2014_9_HH_T13_13R	S2	14.4732	0.429963
JP	2014_9_HH_T13_14R	S2	17.9197	0.415913
JP	2014_9_HH_T13_1R	S2	16.0201	0.417301
JP	2014_9_HH_T13_4R	S2	15.2642	0.369028
JP	2014_9_HH_T13_5L	S2	16.5559	0.418069
JP	2014_9_HH_T14_10L	S2	15.9983	0.422595
JP	2014_9_HH_T14_11L	S2	16.3479	0.423886
JP	2014_9_HH_T14_13L	S2	17.8686	0.437217
JP	2014_9_HH_T14_14L	S2	15.7452	0.419905
JP	2014_9_HH_T14_15L	S2	15.2616	0.406897
JP	2014_9_HH_T14_9L	S2	16.2402	0.425891
JP	2014_9_HH_T9_16R	S2	14.0789	0.410311
JP	2014_9_HH_T9_1R	S2	18.7366	0.437395
JP	2014_9_HH_T9_2R	S2	17.9137	0.417466
JP	2014_9_HH_T9_3L	S2	16.4673	0.403878
JP	2014_9_HH_T9_4L	S2	14.5832	0.382459
JP	2014_9_HH_T9_5R	S2	19.2924	0.430553
JP	2015_9_HH_T11_31L	S2	19.2919	0.40927
JP	2015_9_HH_T11_32L	S2	19.7342	0.419299
JP	2015_9_HH_T11_34L	S2	19.5174	0.431003
JP	2015_9_HH_T11_37L	S2	15.8883	0.418687
JP	2015_9_HH_T11_41L	S2	19.6559	0.452932
JP	2015_9_HH_T11_43L	S2	18.7456	0.418134
JP	2015_9_HH_T3_36L	S2	17.4807	0.441121
JP	2015_9_HH_T3_37R	S2	19.5818	0.447919
JP	2015_9_HH_T3_38L	S2	18.467	0.402924
JP	2015_9_HH_T3_39L	S2	17.6953	0.429341
JP	2015_9_HH_T3_42L	S2	21.2372	0.449639
JP	2015_9_HH_T3_43L	S2	16.9349	0.413428
JP	2015_9_HH_T4_22L	S2	16.9432	0.451981
JP	2015_9_HH_T4_24L	S2	17.0912	0.42624
JP	2015_9_HH_T4_26L	S2	16.1286	0.406496
JP	2015_9_HH_T4_27L	S2	15.0199	0.407041
JP	2015_9_HH_T4_28L	S2	15.838	0.418066
JP	2015_9_HH_T4_35L	S2	17.5111	0.42228
JP	2015_9_HH_T5_31L	S2	20.8815	0.447338
JP	2015_9_HH_T5_32L	S2	20.3414	0.415138
JP	2015_9_HH_T5_33L	S2	18.1779	0.436458
JP	2015_9_HH_T5_34R	S2	17.9234	0.450665
JP	2015_9_HH_T5_37R	S2	18.0264	0.440086
JP	2015_9_HH_T8_44L	S2	17.4539	0.432435
JP	2015_9_HH_T8_45L	S2	17.744	0.407819
JP	2015_9_HH_T8_47L	S2	18.3245	0.448297
JP	2015_9_HH_T8_48L	S2	15.4389	0.376047
JP	2015_9_HH_T8_49L	S2	18.3648	0.441641
JP	2015_9_HH_T8_50L	S2	14.9847	0.39054
JP	2015_9_HH_T9_10L	S2	17.0515	0.417365
JP	2015_9_HH_T9_14R	S2	16.1375	0.401897
JP	2015_9_HH_T9_15L	S2	17.8403	0.428262
JP	2015_9_HH_T9_1R	S2	17.0441	0.405638
JP	2015_9_HH_T9_2R	S2	19.4761	0.454409
JP	2015_9_HH_T9_3L	S2	19.6366	0.434434
JP	2015_9_HH_T9_8R	S2	16.4473	0.435536
JP	2006_9_HH_T31_10	S3	17.6861	0.316914
JP	2006_9_HH_T31_3	S3	16.5396	0.307114
JP	2006_9_HH_T31_4	S3	19.0106	0.3247
JP	2006_9_HH_T31_5	S3	18.1394	0.380082
JP	2006_9_HH_T31_6	S3	18.5437	0.326044
JP	2006_9_HH_T36_1	S3	17.0323	0.317488
JP	2006_9_HH_T36_2	S3	16.8537	0.345426
JP	2006_9_HH_T36_5	S3	15.9655	0.345063
JP	2006_9_HH_T36_7	S3	16.7883	0.317295
JP	2006_9_HH_T36_8	S3	19.3816	0.347452
JP	2006_9_HH_T37_1	S3	16.5454	0.341588
JP	2006_9_HH_T37_4	S3	15.2517	0.329186
JP	2006_9_HH_T37_5	S3	14.5534	0.323119
JP	2006_9_HH_T37_6	S3	17.7488	0.355772
JP	2006_9_HH_T37_7	S3	16.7174	0.341884
JP	2006_9_HH_T37_9	S3	16.9014	0.30737
JP	2007_9_HH_T31_1	S3	18.761	0.377269
JP	2007_9_HH_T31_2	S3	15.135	0.283654
JP	2007_9_HH_T31_3	S3	14.9909	0.283915
JP	2007_9_HH_T31_6	S3	15.749	0.288087
JP	2007_9_HH_T31_7	S3	17.5475	0.363787
JP	2007_9_HH_T31_8	S3	16.0642	0.293913
JP	2007_9_HH_T37_13	S3	16.9793	0.293174
JP	2007_9_HH_T37_5	S3	17.3485	0.296792
JP	2007_9_HH_T37_6	S3	17.8534	0.363879
JP	2007_9_HH_T37_7	S3	18.0534	0.35701
JP	2007_9_HH_T37_8	S3	16.1822	0.312471
JP	2007_9_HH_T37_9	S3	18.017	0.314113
JP	2008_10_HH_T12_2	S3	21.7412	0.410921
JP	2008_10_HH_T12_3	S3	21.5819	0.390617
JP	2008_10_HH_T12_4	S3	19.9722	0.361259
JP	2008_10_HH_T12_8	S3	20.2622	0.361787
JP	2008_10_HH_T12_9	S3	21.7267	0.376971
JP	2008_9_HH_T11_1	S3	16.7839	0.356874
JP	2008_9_HH_T11_2	S3	19.261	0.410861
JP	2008_9_HH_T11_4	S3	16.7278	0.349272
JP	2008_9_HH_T11_5	S3	19.1161	0.417522
JP	2008_9_HH_T11_7	S3	19.9578	0.389767
JP	2008_9_HH_T9_3	S3	19.4518	0.357005
JP	2008_9_HH_T9_4	S3	20.7905	0.352275
JP	2008_9_HH_T9_5	S3	21.4067	0.332889
JP	2008_9_HH_T9_7	S3	23.2827	0.305731
JP	2008_9_HH_T9_8	S3	18.2994	0.341168
JP	2009_10_HH_T23_42L	S3	15.7768	0.357515
JP	2009_10_HH_T23_43L	S3	11.2551	0.31152
JP	2009_10_HH_T23_44L	S3	16.5899	0.412305
JP	2009_10_HH_T23_45L	S3	11.7468	0.325964
JP	2009_10_HH_T23_47L	S3	12.4025	0.329229
JP	2009_10_HH_T23_48L	S3	14.1011	0.375763
JP	2009_10_HH_T8_22L	S3	18.0449	0.379095
JP	2009_10_HH_T8_24L	S3	16.8342	0.28734
JP	2009_10_HH_T8_26L	S3	17.9327	0.386633
JP	2009_10_HH_T8_27L	S3	21.962	0.38915
JP	2009_9_HH_T8_1R	S3	15.1688	0.35446
JP	2010_10_HH_T18_27R	S3	17.5832	0.344937
JP	2010_10_HH_T18_35R	S3	20.9252	0.384022
JP	2010_10_HH_T18_43R	S3	17.3064	0.340747
JP	2010_10_HH_T18_48L	S3	16.5581	0.330441
JP	2010_10_HH_T18_53R	S3	17.1634	0.332514
JP	2010_10_HH_T18_58L	S3	18.9137	0.326068
JP	2010_10_HH_T19_47	S3	9.92592	0.315169
JP	2010_10_HH_T19_48	S3	13.533	0.359424
JP	2010_10_HH_T19_49	S3	14.4955	0.343896
JP	2010_10_HH_T19_50	S3	13.9485	0.353822
JP	2010_10_HH_T19_51	S3	14.2382	0.366599
JP	2010_10_HH_T19_52	S3	13.8355	0.282497
JP	2010_10_HH_T27_20	S3	13.471	0.326832
JP	2010_10_HH_T27_21	S3	16.9829	0.395579
JP	2010_10_HH_T27_22	S3	13.7125	0.317947
JP	2010_10_HH_T27_23	S3	12.8749	0.301881
JP	2010_10_HH_T27_24	S3	14.7185	0.372369
JP	2010_10_HH_T27_25	S3	15.2244	0.388216
JP	2010_10_HH_T32_24L	S3	13.4077	0.345817
JP	2010_10_HH_T32_25L	S3	12.0536	0.343276
JP	2010_10_HH_T32_33L	S3	13.3812	0.351357
JP	2010_10_HH_T32_37L	S3	10.5313	0.319967
JP	2010_10_HH_T32_44L	S3	12.6905	0.286977
JP	2010_9_HH_T8_24	S3	16.2341	0.360828
JP	2010_9_HH_T8_28	S3	17.5407	0.364038
JP	2010_9_HH_T8_29	S3	12.7629	0.338888
JP	2010_9_HH_T8_30	S3	13.9232	0.350939
JP	2010_9_HH_T8_31	S3	19.667	0.392177
JP	2010_9_HH_T8_33	S3	11.6475	0.342813
JP	2014_9_HH_T11_10L	S3	16.7698	0.35212
JP	2014_9_HH_T11_11L	S3	14.7135	0.319924
JP	2014_9_HH_T11_2L	S3	16.7632	0.371645
JP	2014_9_HH_T11_5L	S3	11.9611	0.296969
JP	2014_9_HH_T11_6L	S3	15.0301	0.328636
JP	2014_9_HH_T11_9L	S3	14.4596	0.359564
JP	2014_9_HH_T12_17L	S3	15.365	0.37035
JP	2014_9_HH_T12_18R	S3	16.9975	0.33506
JP	2014_9_HH_T12_1L	S3	14.1179	0.337034
JP	2014_9_HH_T12_2R	S3	16.4822	0.39884
JP	2014_9_HH_T12_7L	S3	16.5985	0.377937
JP	2014_9_HH_T13_10R	S3	15.0095	0.394164
JP	2014_9_HH_T13_13R	S3	15.1035	0.378729
JP	2014_9_HH_T13_14R	S3	16.541	0.358888
JP	2014_9_HH_T13_1R	S3	12.7517	0.320645
JP	2014_9_HH_T13_4R	S3	14.6886	0.341577
JP	2014_9_HH_T13_5L	S3	14.9525	0.350254
JP	2014_9_HH_T14_10L	S3	14.8203	0.357285
JP	2014_9_HH_T14_11L	S3	17.6134	0.362341
JP	2014_9_HH_T14_13L	S3	16.6991	0.380376
JP	2014_9_HH_T14_14L	S3	15.6728	0.365777
JP	2014_9_HH_T14_15L	S3	16.6461	0.373362
JP	2014_9_HH_T14_9L	S3	16.2414	0.367308
JP	2014_9_HH_T9_16R	S3	16.543	0.367339
JP	2014_9_HH_T9_1R	S3	18.9141	0.391096
JP	2014_9_HH_T9_2R	S3	15.938	0.355736
JP	2014_9_HH_T9_3L	S3	17.6635	0.400104
JP	2014_9_HH_T9_4L	S3	15.6156	0.352539
JP	2014_9_HH_T9_5R	S3	18.2545	0.379688
JP	2015_9_HH_T11_31L	S3	15.788	0.312282
JP	2015_9_HH_T11_32L	S3	16.8607	0.32941
JP	2015_9_HH_T11_34L	S3	17.3405	0.348559
JP	2015_9_HH_T11_37L	S3	17.3846	0.367038
JP	2015_9_HH_T11_41L	S3	19.092	0.398997
JP	2015_9_HH_T11_43L	S3	16.3439	0.335518
JP	2015_9_HH_T3_36L	S3	13.7024	0.337848
JP	2015_9_HH_T3_37R	S3	18.791	0.356824
JP	2015_9_HH_T3_38L	S3	15.2125	0.292972
JP	2015_9_HH_T3_39L	S3	15.427	0.33805
JP	2015_9_HH_T3_42L	S3	17.1246	0.385345
JP	2015_9_HH_T3_43L	S3	14.5439	0.328266
JP	2015_9_HH_T4_22L	S3	15.0036	0.365268
JP	2015_9_HH_T4_24L	S3	16.2061	0.374939
JP	2015_9_HH_T4_26L	S3	12.254	0.298875
JP	2015_9_HH_T4_27L	S3	12.2631	0.345716
JP	2015_9_HH_T4_28L	S3	14.56	0.346541
JP	2015_9_HH_T4_35L	S3	15.093	0.34773
JP	2015_9_HH_T5_31L	S3	17.3335	0.345142
JP	2015_9_HH_T5_32L	S3	18.2364	0.321816
JP	2015_9_HH_T5_33L	S3	14.9453	0.353167
JP	2015_9_HH_T5_34R	S3	13.7012	0.344383
JP	2015_9_HH_T5_37R	S3	15.7072	0.353008
JP	2015_9_HH_T5_42L	S3	13.8055	0.330251
JP	2015_9_HH_T8_44L	S3	16.7674	0.360811
JP	2015_9_HH_T8_45L	S3	15.6465	0.332703
JP	2015_9_HH_T8_47L	S3	15.8106	0.354411
JP	2015_9_HH_T8_48L	S3	13.1665	0.309181
JP	2015_9_HH_T8_49L	S3	15.3047	0.338887
JP	2015_9_HH_T8_50L	S3	12.9771	0.318086
JP	2015_9_HH_T9_14R	S3	14.3389	0.334971
JP	2015_9_HH_T9_15L	S3	14.993	0.341835
JP	2015_9_HH_T9_1R	S3	14.9644	0.324557
JP	2015_9_HH_T9_2R	S3	16.6543	0.360207
JP	2015_9_HH_T9_3L	S3	15.5699	0.346509
JP	2015_9_HH_T9_8R	S3	13.9139	0.333715
CA	1987-05-30-06	S1	15.3984	0.276735
CA	1991-486-03	S1	14.8519	0.345333
CA	1991-486-06	S1	15.7995	0.336517
CA	1991-486-20	S1	15.7952	0.331872
CA	1992-132-044-10	S1	16.0557	0.347441
CA	1992-132-044-12	S1	12.2706	0.275928
CA	1992-132-044-5	S1	14.3673	0.23074
CA	1992-132-044-8	S1	15.3965	0.258752
CA	1992-132-044-9	S1	16.5661	0.294539
CA	1992-167-067-13	S1	12.3085	0.231389
CA	1992-167-067-16	S1	14.4676	0.271469
CA	1993-194-034-6	S1	16.9475	0.286568
CA	1993-194-034-7	S1	15.5789	0.284301
CA	1993-194-034-8	S1	17.0128	0.298234
CA	1993-194-034-9	S1	17.0314	0.343464
CA	1993-245-039-16	S1	18.1773	0.259632
CA	1993-245-039-21	S1	12.8434	0.226327
CA	1993-245-039-24	S1	15.9372	0.322507
CA	1993-245-039-26	S1	15.5606	0.289895
CA	1993-245-039-5	S1	18.4849	0.314057
CA	1994-355-066-3	S1	14.2035	0.265071
CA	1994-355-066-5	S1	16.2884	0.322382
CA	1994-355-066-6	S1	13.0724	0.237418
CA	1994-355-066-7	S1	17.2024	0.292638
CA	1994-427-075-10	S1	11.3314	0.206027
CA	1994-427-075-12	S1	11.0752	0.201124
CA	1994-427-075-6	S1	15.3137	0.273803
CA	1994-427-075-8	S1	14.145	0.241117
CA	1994-553-095-1	S1	13.4564	0.238643
CA	1994-553-095-13	S1	14.8913	0.323998
CA	1994-553-095-17	S1	15.901	0.227914
CA	1995-349-089-13	S1	15.2184	0.285015
CA	1995-355-090-11	S1	15.6558	0.318711
CA	1995-355-090-17	S1	13.9092	0.246283
CA	1995-355-090-18	S1	16.1734	0.343946
CA	1995-355-090-5	S1	15.2115	0.288996
CA	1995-504-111-1	S1	18.6043	0.319151
CA	1995-504-111-4	S1	18.4506	0.336045
CA	1995-504-111-5	S1	18.434	0.310234
CA	1995-504-111-9	S1	16.7075	0.304062
CA	1995-600-135-4	S1	11.128	0.23081
CA	1996-408-035-10	S1	15.9757	0.344848
CA	1996-408-035-11	S1	14.613	0.28526
CA	1996-429-039-2	S1	15.6297	0.271061
CA	1996-429-039-9	S1	14.3861	0.275798
CA	1996-531-049-8	S1	14.4703	0.285786
CA	1997-044-027-1	S1	16.0603	0.328058
CA	1997-044-027-2	S1	17.1279	0.352842
CA	1997-044-027-3	S1	16.5303	0.312269
CA	1997-044-027-5	S1	14.3248	0.359435
CA	1997-044-027-6	S1	14.5574	0.306843
CA	1997-044-027-7	S1	16.0511	0.306621
CA	1997-048-031-5	S1	11.5156	0.312068
CA	1997-055-038-7	S1	15.8911	0.334371
CA	1997-055-038-8	S1	16.4118	0.330653
CA	1997-057-040-7	S1	14.7881	0.294003
CA	1998-057-036-10	S1	16.6381	0.318192
CA	1998-057-036-4	S1	15.2987	0.304542
CA	1998-057-036-5	S1	14.7885	0.304797
CA	1998-057-036-6	S1	13.0243	0.287665
CA	1998-057-036-8	S1	17.8906	0.339034
CA	1998-081-051-10	S1	14.6298	0.307387
CA	1998-081-051-6	S1	14.4845	0.276469
CA	1998-081-051-7	S1	15.6288	0.329751
CA	1998-088-056-1	S1	14.7049	0.328455
CA	1998-088-056-5	S1	14.2435	0.324565
CA	2004-T01-02	S1	16.3051	0.318535
CA	2004-T01-05	S1	12.2496	0.231907
CA	2004-T01-06	S1	17.1954	0.301129
CA	2004-T01-12	S1	16.14	0.301528
CA	2004-T01-15	S1	17.3602	0.330922
CA	2004-T02-05	S1	18.6508	0.317779
CA	2004-T02-09	S1	16.1985	0.309666
CA	2004-T02-10	S1	16.6417	0.314355
CA	2004-T02-12	S1	14.7897	0.308333
CA	2004-T02-13	S1	13.3454	0.223998
CA	2004-T02-15	S1	15.8371	0.32206
CA	2004-T02-16	S1	14.3466	0.31536
CA	2006-T07-03	S1	15.4554	0.248314
CA	2006-T07-06	S1	19.0884	0.295681
CA	2006-T07-07	S1	18.0434	0.304576
CA	2006-T07-09	S1	20.5745	0.314041
CA	2006-T08-01	S1	18.0754	0.27629
CA	2006-T08-05	S1	18.994	0.322738
CA	2006-T08-08	S1	18.2144	0.331674
CA	2006-T08-11	S1	15.7985	0.280349
CA	SD1987-JAN-07	S1	15.9563	0.304358
CA	SD1987-JAN-10	S1	14.9316	0.254658
CA	SD1987-JAN-14	S1	14.3027	0.236716
CA	SD1987-JAN-18	S1	16.595	0.300006
CA	SD1987-JAN-20	S1	16.342	0.255427
CA	SD1987-JAN-24	S1	14.5526	0.277623
CA	SD2006-JAN-46	S1	16.2542	0.247186
CA	SD2006-JAN-47	S1	16.794	0.236791
CA	SD2006-JAN-49	S1	15.272	0.224759
CA	SD2006-JAN-50	S1	15.6938	0.250698
CA	1987-05-30-06	S2	13.6108	0.401936
CA	1991-486-03	S2	14.6136	0.396062
CA	1991-486-06	S2	15.8885	0.364714
CA	1991-486-20	S2	14.9505	0.406561
CA	1992-132-044-10	S2	13.8199	0.355821
CA	1992-132-044-12	S2	12.193	0.274841
CA	1992-132-044-5	S2	12.0992	0.250201
CA	1992-132-044-8	S2	17.1901	0.311646
CA	1992-132-044-9	S2	16.8445	0.388187
CA	1992-167-067-13	S2	11.259	0.242575
CA	1992-167-067-16	S2	10.1377	0.285465
CA	1993-194-034-2	S2	12.1991	0.267491
CA	1993-194-034-6	S2	16.8055	0.331833
CA	1993-194-034-7	S2	15.7027	0.329579
CA	1993-194-034-8	S2	17.2447	0.347163
CA	1993-194-034-9	S2	17.2776	0.347669
CA	1993-245-039-16	S2	13.5885	0.319582
CA	1993-245-039-21	S2	12.112	0.262938
CA	1993-245-039-24	S2	15.0732	0.330971
CA	1993-245-039-26	S2	15.3889	0.346781
CA	1993-245-039-5	S2	16.6913	0.282181
CA	1994-355-066-3	S2	13.9506	0.287182
CA	1994-355-066-5	S2	14.4534	0.288614
CA	1994-355-066-6	S2	13.0827	0.272565
CA	1994-355-066-7	S2	16.3334	0.369969
CA	1994-427-075-10	S2	12.3418	0.264667
CA	1994-427-075-12	S2	13.5556	0.290759
CA	1994-427-075-6	S2	17.5259	0.366944
CA	1994-427-075-8	S2	12.6964	0.283622
CA	1994-553-095-1	S2	12.2603	0.272913
CA	1994-553-095-13	S2	15.6846	0.35002
CA	1994-553-095-17	S2	14.5	0.273522
CA	1995-349-089-13	S2	14.5556	0.281662
CA	1995-355-090-11	S2	14.9908	0.32392
CA	1995-355-090-17	S2	14.5373	0.27942
CA	1995-355-090-18	S2	16.8716	0.385073
CA	1995-355-090-5	S2	15.5523	0.291118
CA	1995-504-111-1	S2	19.9444	0.375001
CA	1995-504-111-4	S2	21.1923	0.374826
CA	1995-504-111-5	S2	19.259	0.365992
CA	1995-504-111-9	S2	19.7351	0.391031
CA	1995-600-135-4	S2	13.5552	0.307758
CA	1996-408-035-10	S2	15.5945	0.33476
CA	1996-408-035-11	S2	14.9131	0.292967
CA	1996-429-039-2	S2	15.3835	0.297436
CA	1996-429-039-9	S2	15.3602	0.351502
CA	1996-503-044-6	S2	14.0938	0.347689
CA	1996-531-049-8	S2	15.8376	0.352815
CA	1997-044-027-1	S2	15.3205	0.352058
CA	1997-044-027-2	S2	16.1023	0.371252
CA	1997-044-027-3	S2	17.4222	0.367711
CA	1997-044-027-4	S2	12.6577	0.23452
CA	1997-044-027-5	S2	15.6684	0.393638
CA	1997-044-027-6	S2	16.3333	0.376467
CA	1997-044-027-7	S2	14.3333	0.341992
CA	1997-048-031-5	S2	13.5549	0.37121
CA	1997-055-038-7	S2	14.5556	0.325713
CA	1997-055-038-8	S2	16.6111	0.376467
CA	1997-057-040-7	S2	14.5556	0.328107
CA	1998-057-036-10	S2	15.4398	0.378588
CA	1998-057-036-4	S2	17.0205	0.376675
CA	1998-057-036-5	S2	13.4258	0.344047
CA	1998-057-036-6	S2	14.4465	0.331622
CA	1998-057-036-8	S2	16.5811	0.397764
CA	1998-081-051-10	S2	14.4805	0.303152
CA	1998-081-051-6	S2	15.9646	0.334902
CA	1998-081-051-7	S2	15.4076	0.336539
CA	1998-088-056-1	S2	14.8441	0.328877
CA	1998-088-056-5	S2	13.9571	0.35811
CA	2004-T01-02	S2	17.3481	0.359555
CA	2004-T01-05	S2	13.7971	0.280233
CA	2004-T01-06	S2	16.066	0.379727
CA	2004-T01-12	S2	20.3679	0.366631
CA	2004-T01-15	S2	17.45	0.378447
CA	2004-T02-05	S2	20.06	0.341562
CA	2004-T02-06	S2	18.8638	0.34161
CA	2004-T02-09	S2	17.1049	0.367552
CA	2004-T02-10	S2	14.0738	0.303685
CA	2004-T02-12	S2	16.1121	0.37254
CA	2004-T02-13	S2	13.7402	0.240979
CA	2004-T02-15	S2	16.172	0.358294
CA	2004-T02-16	S2	14.3533	0.367631
CA	2006-T07-03	S2	11.7361	0.244442
CA	2006-T07-06	S2	19.9964	0.367575
CA	2006-T07-07	S2	18.1434	0.343675
CA	2006-T07-09	S2	21.6733	0.40077
CA	2006-T08-01	S2	16.0725	0.346497
CA	2006-T08-05	S2	20.7716	0.362764
CA	2006-T08-08	S2	17.4418	0.353312
CA	2006-T08-11	S2	17.0142	0.353248
CA	SD1987-JAN-07	S2	14.5367	0.348401
CA	SD1987-JAN-10	S2	14.1116	0.359
CA	SD1987-JAN-14	S2	15.2993	0.330064
CA	SD1987-JAN-18	S2	16.0493	0.377117
CA	SD1987-JAN-20	S2	14.6131	0.346676
CA	SD1987-JAN-24	S2	12.2896	0.295772
CA	SD2006-JAN-46	S2	15.2488	0.287313
CA	SD2006-JAN-47	S2	17.0499	0.300586
CA	SD2006-JAN-49	S2	13.6749	0.241857
CA	SD2006-JAN-50	S2	16.1761	0.322482
CA	1991-486-03	S3	15.1495	0.358118
CA	1991-486-06	S3	15.769	0.33027
CA	1991-486-20	S3	14.754	0.342589
CA	1992-132-044-10	S3	12.0021	0.266942
CA	1992-132-044-12	S3	14.4035	0.250529
CA	1992-132-044-5	S3	12.9665	0.202373
CA	1992-132-044-8	S3	15.3622	0.289902
CA	1992-132-044-9	S3	13.5889	0.301886
CA	1992-167-067-13	S3	12.7286	0.224614
CA	1992-167-067-16	S3	7.62744	0.261204
CA	1993-194-034-6	S3	17.2581	0.304195
CA	1993-194-034-7	S3	15.3746	0.289564
CA	1993-194-034-8	S3	18.1992	0.366834
CA	1993-194-034-9	S3	16.0789	0.28485
CA	1993-245-039-16	S3	12.9081	0.316456
CA	1993-245-039-24	S3	13.4285	0.303522
CA	1993-245-039-26	S3	14.1111	0.28645
CA	1993-245-039-5	S3	14.2025	0.249671
CA	1994-355-066-6	S3	13.2135	0.278583
CA	1994-355-066-7	S3	13.5473	0.289209
CA	1994-427-075-10	S3	13.0489	0.245729
CA	1994-427-075-12	S3	12.5556	0.270649
CA	1994-427-075-6	S3	14.7613	0.273763
CA	1994-427-075-8	S3	13.1825	0.282368
CA	1994-553-095-1	S3	11.8702	0.266886
CA	1994-553-095-13	S3	13.396	0.254138
CA	1994-553-095-17	S3	13.5556	0.242878
CA	1995-349-089-13	S3	14.6111	0.300335
CA	1995-355-090-11	S3	18.8346	0.355397
CA	1995-355-090-17	S3	14.5666	0.283619
CA	1995-355-090-18	S3	16.6325	0.333939
CA	1995-355-090-5	S3	16.4443	0.320142
CA	1995-504-111-1	S3	17.3228	0.314159
CA	1995-504-111-4	S3	18.3649	0.325709
CA	1995-504-111-5	S3	20.7217	0.346663
CA	1995-504-111-9	S3	17.5231	0.339805
CA	1995-600-135-4	S3	12.9083	0.251826
CA	1996-408-035-10	S3	16.0788	0.329459
CA	1996-408-035-11	S3	11.9437	0.255155
CA	1996-429-039-2	S3	14.5722	0.258519
CA	1996-429-039-9	S3	16.5662	0.330187
CA	1996-503-044-6	S3	12.8739	0.296736
CA	1996-531-049-8	S3	14.4221	0.320147
CA	1997-044-027-1	S3	14.774	0.331037
CA	1997-044-027-2	S3	17.5419	0.333504
CA	1997-044-027-3	S3	16.3685	0.326185
CA	1997-044-027-5	S3	16.4125	0.354585
CA	1997-044-027-6	S3	15.7778	0.290759
CA	1997-044-027-7	S3	14.6667	0.32284
CA	1997-048-031-5	S3	17.0949	0.316613
CA	1997-055-038-7	S3	17.6667	0.310869
CA	1997-055-038-8	S3	16.1667	0.33098
CA	1997-057-040-7	S3	14.3333	0.341035
CA	1998-057-036-10	S3	16.7144	0.359212
CA	1998-057-036-4	S3	15.3852	0.322919
CA	1998-057-036-5	S3	15.2084	0.324697
CA	1998-057-036-6	S3	13.5693	0.321485
CA	1998-057-036-8	S3	17.3075	0.377155
CA	1998-081-051-10	S3	15.7086	0.313494
CA	1998-081-051-6	S3	15.8372	0.314526
CA	1998-081-051-7	S3	14.6739	0.319261
CA	1998-088-056-1	S3	12.6083	0.298782
CA	1998-088-056-5	S3	14.964	0.327917
CA	2004-T01-02	S3	19.0514	0.358101
CA	2004-T01-05	S3	14.7843	0.275869
CA	2004-T01-06	S3	17.7494	0.347908
CA	2004-T01-12	S3	21.9578	0.362125
CA	2004-T01-15	S3	20.3367	0.300465
CA	2004-T02-05	S3	17.3756	0.285695
CA	2004-T02-06	S3	17.7739	0.281371
CA	2004-T02-09	S3	20.2132	0.340431
CA	2004-T02-10	S3	15.4814	0.28037
CA	2004-T02-12	S3	17.5945	0.347321
CA	2004-T02-13	S3	13.8342	0.24467
CA	2004-T02-15	S3	16.4296	0.338546
CA	2004-T02-16	S3	14.9055	0.375742
CA	2006-T07-03	S3	12.9616	0.237107
CA	2006-T07-06	S3	18.4249	0.34192
CA	2006-T07-07	S3	18.0453	0.34785
CA	2006-T07-09	S3	20.2127	0.382928
CA	2006-T08-01	S3	14.3571	0.299103
CA	2006-T08-05	S3	19.13	0.335875
CA	2006-T08-08	S3	15.1325	0.321661
CA	2006-T08-11	S3	15.885	0.309457
CA	SD1987-JAN-07	S3	14.4944	0.315276
CA	SD1987-JAN-10	S3	13.3114	0.33535
CA	SD1987-JAN-14	S3	16.9966	0.374407
CA	SD1987-JAN-18	S3	13.7848	0.318911
CA	SD1987-JAN-20	S3	13.8468	0.301163
CA	SD1987-JAN-24	S3	13.1055	0.290353
CA	SD2006-JAN-46	S3	14.0792	0.237678
CA	SD2006-JAN-47	S3	16.3713	0.238149
CA	SD2006-JAN-49	S3	12.5866	0.206208
CA	SD2006-JAN-50	S3	16.5775	0.276381

## Sheet: Figure 4
Population	Year	Station.ID	Fish.ID	Mean Temperature (Hatch~Larvae)	Mean Temperature (Hatch~Early Juvenile)	Mean Temperature (Hatch~Late Juvenile)	SL (Larvae)	SL (Early Juvenile)	SL (Late Juvenile)
JP	2006	2006_T31	2006_9_HH_T31_3	19.7714	18.6315	18.0338	28.2231	58.8889	75.9226
JP	2006	2006_T31	2006_9_HH_T31_4	19.5207	18.6991	18.7881	28.7576	56.9261	90.7384
JP	2006	2006_T31	2006_9_HH_T31_5	19.3169	19.1388	18.8533	27.0192	55.0222	81.2201
JP	2006	2006_T31	2006_9_HH_T31_6	21.0899	20.3121	19.8068	29.0308	63.1845	91.7073
JP	2006	2006_T36	2006_9_HH_T36_1	19.1871	18.6226	18.1682	30.6105	62.1346	87.8218
JP	2006	2006_T36	2006_9_HH_T36_2	18.8048	18.3134	17.8964	35.2232	66.3504	91.8007
JP	2006	2006_T36	2006_9_HH_T36_5	17.7351	17.8561	17.3159	32.1852	65.0034	97.7922
JP	2006	2006_T36	2006_9_HH_T36_8	19.2089	19.2842	19.3121	38.5242	75.4226	98.1362
JP	2006	2006_T37	2006_9_HH_T37_1	20.8095	20.454	19.3372	30.1289	66.1752	91.3547
JP	2006	2006_T37	2006_9_HH_T37_4	20.7662	19.3181	18.1563	34.4293	68.9237	96.4243
JP	2006	2006_T37	2006_9_HH_T37_5	21.6527	19.4314	18.0377	26.9032	54.1069	81.8127
JP	2006	2006_T37	2006_9_HH_T37_6	20.1495	18.5319	18.3081	31.6769	62.0095	86.5938
JP	2006	2006_T37	2006_9_HH_T37_7	18.6995	18.0416	17.6632	31.6229	66.3762	92.3104
JP	2006	2006_T37	2006_9_HH_T37_9	19.2628	18.0689	17.7353	29.3836	54.2831	80.5612
JP	2007	2007_T31	2007_9_HH_T31_3	20.2939	19.0095	17.8613	38.4419	63.1783	83.9954
JP	2007	2007_T31	2007_9_HH_T31_6	20.0168	18.9938	18.0667	39.1868	68.1116	87.1833
JP	2007	2007_T31	2007_9_HH_T31_7	18.8764	18.6098	18.3063	32.4916	55.2199	79.2153
JP	2007	2007_T31	2007_9_HH_T31_1	21.367	20.3245	19.8778	32.7134	55.6296	73.3716
JP	2007	2007_T31	2007_9_HH_T31_2	19.3483	17.5154	16.8353	40.0808	70.2354	88.027
JP	2007	2007_T31	2007_9_HH_T31_8	20.3757	18.2682	17.6385	45.6388	84.5967	106.251
JP	2007	2007_T37	2007_9_HH_T37_8	21.6677	20.9655	19.5989	42.5957	78.5704	98.566
JP	2007	2007_T37	2007_9_HH_T37_5	19.5476	19.2419	18.7009	41.4061	81.4901	101.829
JP	2007	2007_T37	2007_9_HH_T37_6	19.6687	19.6911	19.166	34.1481	72.8423	92.6227
JP	2007	2007_T37	2007_9_HH_T37_7	20.04	19.4614	19.0591	38.1327	68.8393	86.9645
JP	2007	2007_T37	2007_9_HH_T37_9	20.0056	20.3397	19.6761	39.1316	71.4442	95.9659
JP	2007	2007_T37	2007_9_HH_T37_13	18.1874	17.5644	17.3972	30.6486	57.7434	84.0875
JP	2008	2008_T11	2008_9_HH_T11_1	19.8412	19.668	18.844	27.4155	53.5922	76.8038
JP	2008	2008_T11	2008_9_HH_T11_2	19.6547	20.1782	19.9161	28.5566	55.8103	81.8279
JP	2008	2008_T11	2008_9_HH_T11_4	18.316	18.2374	17.8061	30.7956	55.5367	82.6955
JP	2008	2008_T11	2008_9_HH_T11_5	20.3174	19.7209	19.5481	31.568	55.0521	78.1366
JP	2008	2008_T11	2008_9_HH_T11_7	21.7507	21.9671	21.393	28.0891	50.908	75.2561
JP	2008	2008_T11	2008_9_HH_T11_8	19.1491	19.7333	19.4966	25.3509	46.279	69.9488
JP	2008	2008_T12	2008_10_HH_T12_2	21.4036	21.8101	21.7904	27.2168	53.3539	76.9753
JP	2008	2008_T12	2008_10_HH_T12_8	21.4315	21.167	20.9085	35.3848	65.3401	90.4739
JP	2008	2008_T12	2008_10_HH_T12_9	21.92	21.8243	21.7964	35.7409	59.2116	75.5889
JP	2008	2008_T9	2008_9_HH_T9_3	21.1403	20.556	20.2405	34.9674	66.1574	89.7024
JP	2008	2008_T9	2008_9_HH_T9_4	21.3749	21.1422	21.0417	34.3841	65.7505	85.0979
JP	2008	2008_T9	2008_9_HH_T9_5	22.8708	21.9102	21.7663	34.8857	67.7291	90.9439
JP	2008	2008_T9	2008_9_HH_T9_7	23.0047	22.7682	22.9152	32.691	65.4534	92.5275
JP	2008	2008_T9	2008_9_HH_T9_8	19.6157	19.6407	19.2574	25.6806	53.8508	83.5535
JP	2009	2009_T23	2009_10_HH_T23_44L	19.8899	19.8038	18.8855	30.7567	66.0417	89.1809
JP	2009	2009_T23	2009_10_HH_T23_42L	19.1985	18.4287	17.671	30.8648	60.0297	89.6368
JP	2009	2009_T23	2009_10_HH_T23_43L	17.3454	16.8657	15.2626	35.4459	68.2522	90.6432
JP	2009	2009_T23	2009_10_HH_T23_45L	21.4419	20.8338	18.2375	30.798	69.9614	92.9594
JP	2009	2009_T23	2009_10_HH_T23_47L	21.0468	20.2122	17.9809	33.1075	71.4017	90.2304
JP	2009	2009_T23	2009_10_HH_T23_48L	19.356	18.5017	17.2444	29.7124	63.3175	92.8605
JP	2009	2009_T8	2009_9_HH_T8_1R	18.1807	17.3909	16.756	34.4826	55.7091	77.429
JP	2009	2009_T8	2009_10_HH_T8_22L	18.0539	17.6589	17.7692	30.5018	59.7683	87.491
JP	2009	2009_T8	2009_10_HH_T8_24L	19.1446	18.3472	17.9149	39.2788	68.9064	96.3023
JP	2009	2009_T8	2009_10_HH_T8_26L	18.4945	19.6258	19.1421	30.2861	73.8242	99.5741
JP	2009	2009_T8	2009_10_HH_T8_27L	22.2534	21.8869	21.9083	36.4537	73.6776	94.0324
JP	2010	2010_T18	2010_10_HH_T18_27R	16.8007	17.1916	17.3035	29.6323	64.7263	92.2259
JP	2010	2010_T18	2010_10_HH_T18_48L	21.0417	20.4205	19.3169	38.5748	76.6905	102.521
JP	2010	2010_T18	2010_10_HH_T18_53R	18.2918	18.2343	17.9283	29.0632	54.2296	83.72
JP	2010	2010_T18	2010_10_HH_T18_35R	18.5692	19.4768	19.8906	25.9467	51.2573	79.4028
JP	2010	2010_T18	2010_10_HH_T18_58L	21.1081	21.0648	20.4502	32.8286	70.3016	99.3639
JP	2010	2010_T19	2010_10_HH_T19_47	16.9951	14.9611	13.5225	29.1233	59.1232	84.6533
JP	2010	2010_T19	2010_10_HH_T19_48	16.0219	15.5696	14.9877	27.8252	58.4961	85.7456
JP	2010	2010_T19	2010_10_HH_T19_49	18.2994	18.4259	17.3029	32.4966	68.4164	94.6021
JP	2010	2010_T19	2010_10_HH_T19_50	20.2117	19.5964	17.9827	35.8943	72.7763	101.046
JP	2010	2010_T19	2010_10_HH_T19_51	19.0312	18.4368	17.2372	29.6446	70.0415	97.2655
JP	2010	2010_T27	2010_10_HH_T27_20	19.6055	18.3199	16.9345	34.1106	76.7056	100.99
JP	2010	2010_T27	2010_10_HH_T27_21	20.4611	20.5567	19.5356	30.5122	65.0877	86.0869
JP	2010	2010_T27	2010_10_HH_T27_22	17.3696	15.4932	14.9845	27.1229	53.1226	85.3106
JP	2010	2010_T27	2010_10_HH_T27_23	18.1811	16.9995	15.8211	34.9777	70.8728	98.3078
JP	2010	2010_T27	2010_10_HH_T27_24	20.5317	19.5894	18.1977	31.8828	66.5831	89.4746
JP	2010	2010_T27	2010_10_HH_T27_25	18.9574	19.3465	18.1687	30.1865	63.9541	89.4995
JP	2010	2010_T32	2010_10_HH_T32_24L	17.2365	16.1594	15.3732	29.9359	64.0013	95.0468
JP	2010	2010_T32	2010_10_HH_T32_25L	17.2523	15.8867	14.7915	34.9606	67.0266	90.6503
JP	2010	2010_T32	2010_10_HH_T32_33L	18.0052	17.9103	16.6163	28.5783	60.9793	85.9273
JP	2010	2010_T32	2010_10_HH_T32_37L	16.7623	15.4256	14.0272	32.9299	70.4312	99.0418
JP	2010	2010_T32	2010_10_HH_T32_44L	17.8039	16.1746	15.1791	31.8313	68.7716	97.5976
JP	2010	2010_T8	2010_9_HH_T8_24	18.0866	16.3352	16.3063	30.1234	58.4561	84.3813
JP	2010	2010_T8	2010_9_HH_T8_28	17.4904	16.4925	16.792	34.4171	65.7893	86.9514
JP	2010	2010_T8	2010_9_HH_T8_29	19.5043	17.9812	16.4902	30.6729	71.1738	96.1672
JP	2010	2010_T8	2010_9_HH_T8_30	15.6147	14.8665	14.5969	32.6024	63.9227	96.1088
JP	2010	2010_T8	2010_9_HH_T8_31	18.1805	18.4129	18.7712	32.7694	57.9026	73.673
JP	2010	2010_T8	2010_9_HH_T8_33	17.8496	16.2969	14.9685	28.8873	62.3764	92.3646
JP	2014	2014_T11	2014_9_HH_T11_2L	14.6539	14.2281	14.9524	24.5322	46.7499	73.883
JP	2014	2014_T11	2014_9_HH_T11_5L	15.452	14.8211	14.0039	28.8912	58.7329	88.0734
JP	2014	2014_T11	2014_9_HH_T11_6L	16.2892	15.5997	15.437	33.8186	63.3815	94.7588
JP	2014	2014_T11	2014_9_HH_T11_9L	20.1998	19.5237	18.0768	38.306	67.4891	93.998
JP	2014	2014_T11	2014_9_HH_T11_11L	16.6905	16.333	15.8703	32.1645	60.1131	94.2943
JP	2014	2014_T12	2014_9_HH_T12_1L	14.0314	13.7284	13.8397	30.7373	61.4178	91.5134
JP	2014	2014_T12	2014_9_HH_T12_2R	18.6339	18.6547	18.034	37.6689	75.872	100.171
JP	2014	2014_T12	2014_9_HH_T12_7L	14.954	15.3792	15.7276	29.4643	62.1343	94.8733
JP	2014	2014_T12	2014_9_HH_T12_16L	16.1742	16.814	17.395	23.7776	47.8542	81.0181
JP	2014	2014_T12	2014_9_HH_T12_17L	15.1337	15.622	15.5485	26.8731	52.4815	82.9401
JP	2014	2014_T12	2014_9_HH_T12_18R	16.9606	17.217	17.1543	31.9119	62.1144	93.231
JP	2014	2014_T13	2014_9_HH_T13_1R	16.6666	16.408	15.3634	30.2967	58.8115	86.7317
JP	2014	2014_T13	2014_9_HH_T13_4R	14.5214	14.8185	14.7814	22.5742	51.7854	88.4937
JP	2014	2014_T13	2014_9_HH_T13_5L	14.9448	15.5892	15.4073	28.6836	61.3172	100.225
JP	2014	2014_T13	2014_9_HH_T13_10R	14.1861	15.0214	15.018	26.9472	59.0038	94.655
JP	2014	2014_T13	2014_9_HH_T13_13R	15.5673	15.1297	15.1222	24.9801	50.7019	82.98
JP	2014	2014_T13	2014_9_HH_T13_14R	16.196	16.8855	16.7871	23.337	56.8918	91.1103
JP	2014	2014_T14	2014_9_HH_T14_9L	17.1031	16.7579	16.6103	29.542	58.3504	93.3563
JP	2014	2014_T14	2014_9_HH_T14_10L	16.0927	16.055	15.7022	32.0451	63.1983	95.9827
JP	2014	2014_T14	2014_9_HH_T14_11L	14.8531	15.451	16.0688	32.2245	63.0433	96.7486
JP	2014	2014_T14	2014_9_HH_T14_13L	15.5266	16.4634	16.5308	34.0443	68.6936	98.1359
JP	2014	2014_T14	2014_9_HH_T14_14L	14.128	14.7749	15.0314	25.9071	52.214	85.9409
JP	2014	2014_T14	2014_9_HH_T14_15L	14.9995	15.1044	15.5449	28.3655	56.4232	87.0067
JP	2014	2014_T9	2014_9_HH_T9_1R	18.7053	18.7178	18.7739	24.7505	53.7672	89.6076
JP	2014	2014_T9	2014_9_HH_T9_2R	19.7883	19.0384	18.1526	30.783	66.872	102.595
JP	2014	2014_T9	2014_9_HH_T9_3L	14.2462	15.1346	15.8572	23.0523	48.7751	87.3399
JP	2014	2014_T9	2014_9_HH_T9_4L	15.5977	15.1919	15.3129	31.153	64.7977	95.9444
JP	2014	2014_T9	2014_9_HH_T9_5R	19.6384	19.5	19.1441	28.2279	58.2099	94.0511
JP	2014	2014_T9	2014_9_HH_T9_16R	15.7093	15.0571	15.4817	25.1455	53.692	85.5851
JP	2015	2015_T11	2015_9_HH_T11_31L	18.5694	18.8584	17.9812	38.0638	77.6916	100.053
JP	2015	2015_T11	2015_9_HH_T11_32L	19.1506	19.384	18.6631	36.8519	74.5267	103.331
JP	2015	2015_T11	2015_9_HH_T11_34L	18.1734	18.711	18.3194	31.8298	64.9496	97.2338
JP	2015	2015_T11	2015_9_HH_T11_37L	17.3358	16.7568	16.9362	35.2265	67.8477	100.031
JP	2015	2015_T11	2015_9_HH_T11_41L	19.0925	19.3179	19.2533	33.354	68.6519	92.9422
JP	2015	2015_T11	2015_9_HH_T11_43L	17.9617	18.2753	17.7235	31.6956	70.2041	101.74
JP	2015	2015_T3	2015_9_HH_T3_36L	19.3575	18.6067	17.2055	38.2346	77.783	103.307
JP	2015	2015_T3	2015_9_HH_T3_37R	18.2073	18.7571	18.7668	38.2331	75.5941	101.186
JP	2015	2015_T3	2015_9_HH_T3_38L	17.4486	17.8559	17.1007	33.4364	78.122	105.623
JP	2015	2015_T3	2015_9_HH_T3_39L	17.4252	17.5332	16.9314	37.2234	73.6053	101.58
JP	2015	2015_T3	2015_9_HH_T3_42L	19.7057	20.3183	19.4058	29.8921	61.592	94.0188
JP	2015	2015_T3	2015_9_HH_T3_43L	16.1905	16.4883	15.9327	30.1785	65.8201	94.3676
JP	2015	2015_T4	2015_9_HH_T4_24L	14.871	15.759	15.8868	30.994	68.1745	99.5948
JP	2015	2015_T4	2015_9_HH_T4_22L	14.2208	15.3098	15.2223	28.6209	68.6103	103.676
JP	2015	2015_T4	2015_9_HH_T4_26L	17.0692	16.693	15.4247	31.0195	70.3002	102.422
JP	2015	2015_T4	2015_9_HH_T4_27L	16.958	16.1828	15.0629	38.2559	83.923	111.252
JP	2015	2015_T4	2015_9_HH_T4_28L	14.6573	15.1296	14.9668	30.8107	67.2543	99.8428
JP	2015	2015_T4	2015_9_HH_T4_35L	18.7904	18.2787	17.3685	37.5819	77.8791	104.233
JP	2015	2015_T5	2015_9_HH_T5_31L	20.1349	20.4335	19.5478	33.2947	74.6555	101.615
JP	2015	2015_T5	2015_9_HH_T5_33L	16.2388	17.0144	16.4233	31.7167	71.6866	105.657
JP	2015	2015_T5	2015_9_HH_T5_37R	15.2671	16.3708	16.1812	29.1177	60.8829	93.8179
JP	2015	2015_T8	2015_9_HH_T8_44L	16.8951	17.1186	17.0183	26.2966	61.6403	93.7626
JP	2015	2015_T8	2015_9_HH_T8_45L	18.1272	17.9739	17.3089	34.9364	73.6773	102.603
JP	2015	2015_T8	2015_9_HH_T8_47L	18.2391	18.2732	17.5696	30.1288	69.3362	100.137
JP	2015	2015_T8	2015_9_HH_T8_48L	15.9407	15.74	15.0047	26.6684	56.3816	80.2501
JP	2015	2015_T8	2015_9_HH_T8_49L	18.1177	18.2165	17.3846	31.213	70.5173	99.6916
JP	2015	2015_T8	2015_9_HH_T8_50L	15.1991	15.1134	14.503	31.3635	63.0061	94.5259
JP	2015	2015_T9	2015_9_HH_T9_3L	19.5144	19.5633	18.4223	35.9932	71.4605	97.2415
JP	2015	2015_T9	2015_9_HH_T9_8R	17.5406	17.1033	16.192	31.5825	70.1795	96.6442
JP	2015	2015_T9	2015_9_HH_T9_14R	19.4068	18.0991	17.0247	36.3424	75.6516	99.5543
CA	1986	530	1987-05-30-06	15.3984	14.8025	15.2064	29.9485	47.8641	67.4075
CA	1986	1	SD1987-JAN-07	15.9563	15.4831	15.236	32.7729	55.2581	76.8548
CA	1986	1	SD1987-JAN-10	14.9316	14.6582	14.3215	30.8995	60.0274	82.346
CA	1986	1	SD1987-JAN-14	14.3027	14.6349	15.2253	25.8403	48.8681	71.0008
CA	1986	1	SD1987-JAN-18	16.595	16.4131	15.756	33.8567	54.4341	72.8913
CA	1986	1	SD1987-JAN-20	16.342	15.7657	15.2859	31.1091	50.5578	70.6535
CA	1986	1	SD1987-JAN-24	14.5526	13.7983	13.6251	30.0718	48.0528	65.2072
CA	1990	486	1991-486-03	14.8519	14.7725	14.8667	35.066	58.0631	78.6735
CA	1990	486	1991-486-06	15.7995	15.8292	15.8141	30.3111	56.1476	83.5036
CA	1990	486	1991-486-20	15.7952	15.5136	15.3237	34.763	64.8319	90.5933
CA	1991	132	1992-132-044-10	16.0557	15.3105	14.4834	34.7824	56.9547	80.0573
CA	1991	132	1992-132-044-12	12.2706	12.2448	12.7845	33.6597	60.376	85.2919
CA	1991	132	1992-132-044-5	14.3673	13.6113	13.4501	37.8149	61.9039	88.6473
CA	1991	132	1992-132-044-8	15.3965	15.9944	15.8363	26.8066	47.0721	72.5008
CA	1991	132	1992-132-044-9	16.5661	16.6589	15.8914	29.5898	58.9885	84.6658
CA	1991	167	1992-167-067-13	12.3085	11.9587	12.1512	33.6047	61.2712	85.9627
CA	1991	167	1992-167-067-16	14.4676	13.0243	11.6751	23.2013	39.2313	58.6583
CA	1992	194	1993-194-034-6	16.9475	16.9001	16.9896	28.0004	56.0534	84.1938
CA	1992	194	1993-194-034-7	15.5789	15.6201	15.5587	32.3815	64.8002	89.4046
CA	1992	194	1993-194-034-8	17.0128	17.0901	17.3674	42.1088	61.3419	75.4022
CA	1992	194	1993-194-034-9	17.0314	17.1134	16.8548	37.3368	70.811	89.6504
CA	1992	245	1993-245-039-16	18.1773	16.6477	15.7128	26.4218	50.3919	78.6371
CA	1992	245	1993-245-039-21	12.8434	12.5996	12.2978	31.5312	59.6705	85.0078
CA	1992	245	1993-245-039-24	15.9372	15.6492	15.094	33.8883	65.2882	97.4216
CA	1992	245	1993-245-039-26	15.5606	15.5034	15.1553	24.1432	47.0395	78.8833
CA	1992	245	1993-245-039-5	18.4849	17.8871	16.9659	36.0215	65.5782	88.8164
CA	1993	355	1994-355-066-6	13.0724	13.0758	13.1102	31.6634	56.8994	84.7515
CA	1993	355	1994-355-066-7	17.2024	16.9127	16.0713	40.39	80.3961	105.6
CA	1993	427	1994-427-075-10	11.3314	11.6682	12.0134	19.5757	40.0578	66.4647
CA	1993	427	1994-427-075-12	11.0752	11.902	12.0654	23.5962	46.8565	71.1643
CA	1993	427	1994-427-075-6	15.3137	16.0511	15.7286	33.8762	73.7744	103.97
CA	1993	427	1994-427-075-8	14.145	13.6621	13.5422	35.7521	67.3682	96.427
CA	1993	553	1994-553-095-1	13.4564	13.0577	12.7608	31.1879	56.8482	80.2613
CA	1993	553	1994-553-095-13	14.8913	15.1558	14.7158	34.8518	72.1982	98.6114
CA	1993	553	1994-553-095-17	15.901	15.434	14.9644	29.09	56.5016	85.1212
CA	1994	349	1995-349-089-13	15.2184	14.9975	14.9009	43.9658	73.9589	97.6122
CA	1994	355	1995-355-090-11	15.6558	15.4342	16.2843	47.2585	81.2538	105.658
CA	1994	355	1995-355-090-17	13.9092	14.1186	14.2306	25.6597	50.4206	74.0879
CA	1994	355	1995-355-090-18	16.1734	16.4062	16.4627	31.0978	67.2108	100.395
CA	1994	355	1995-355-090-5	15.2115	15.3251	15.6049	44.9398	81.0272	100.149
CA	1994	504	1995-504-111-1	18.6043	19.051	18.6189	34.1076	75.2675	102.023
CA	1994	504	1995-504-111-4	18.4506	19.3645	19.1146	39.3328	74.0324	99.3994
CA	1994	504	1995-504-111-5	18.434	18.709	19.2122	29.1675	64.6077	91.6812
CA	1994	504	1995-504-111-9	16.7075	17.7167	17.6683	29.3863	67.3942	99.1691
CA	1994	600	1995-600-135-4	11.128	11.9371	12.1799	28.2277	52.3599	79.068
CA	1995	408	1996-408-035-10	15.9757	15.8486	15.9062	33.4989	59.6352	85.1056
CA	1995	408	1996-408-035-11	14.613	14.713	14.0207	31.5733	55.6244	75.2033
CA	1995	429	1996-429-039-2	15.6297	15.5476	15.3037	39.0922	63.0881	86.5873
CA	1995	429	1996-429-039-9	14.3861	14.7108	15.1747	24.6551	46.1037	74.7899
CA	1995	531	1996-531-049-8	14.4703	14.9261	14.8001	32.2199	64.5008	91.0844
CA	1996	44	1997-044-027-1	16.0603	15.8137	15.5537	42.3687	73.4058	99.1039
CA	1996	44	1997-044-027-2	17.1279	16.786	16.975	40.8542	72.1397	93.7378
CA	1996	44	1997-044-027-3	16.5303	16.8276	16.7128	41.2392	65.0624	80.1543
CA	1996	44	1997-044-027-5	14.3248	14.7727	15.1826	27.9448	46.8763	69.9062
CA	1996	44	1997-044-027-6	14.5574	15.1494	15.3065	29.5986	58.0667	82.163
CA	1996	44	1997-044-027-7	16.0511	15.4785	15.2756	47.2003	77.3857	92.287
CA	1996	48	1997-048-031-5	11.5156	12.1953	13.4202	25.8638	55.8039	76.2021
CA	1996	55	1997-055-038-7	15.8911	15.4459	16.0011	36.4078	66.0171	84.8376
CA	1996	55	1997-055-038-8	16.4118	16.4783	16.4004	34.2288	63.8145	88.1173
CA	1996	57	1997-057-040-7	14.7881	14.7106	14.6163	34.4831	55.4532	69.4049
CA	1997	57	1998-057-036-10	16.6381	16.2387	16.3576	31.954	59.0818	79.114
CA	1997	57	1998-057-036-4	15.2987	15.8726	15.7508	32.3979	63.5904	82.4249
CA	1997	57	1998-057-036-5	14.7885	14.3343	14.5528	26.5237	52.5839	68.4011
CA	1997	57	1998-057-036-6	13.0243	13.4984	13.5161	28.9227	60.5379	82.8222
CA	1997	57	1998-057-036-8	17.8906	17.4541	17.4175	35.0679	61.6975	82.7427
CA	1997	81	1998-081-051-10	14.6298	14.58	14.8622	29.2804	60.9373	89.1197
CA	1997	81	1998-081-051-6	14.4845	14.9779	15.1927	26.8842	53.8847	79.0562
CA	1997	81	1998-081-051-7	15.6288	15.5551	15.3348	33.8638	65.4244	89.6545
CA	1997	88	1998-088-056-1	14.7049	14.7513	14.2156	33.7241	66.8549	91.4745
CA	1997	88	1998-088-056-5	14.2435	14.148	14.352	36.6025	68.2389	86.6446
CA	2004	1	2004-T01-02	16.3051	16.6527	17.2524	28.4134	52.4598	81.2176
CA	2004	1	2004-T01-05	12.2496	12.7654	13.2702	28.2993	47.7942	73.7391
CA	2004	1	2004-T01-06	17.1954	16.8189	17.0515	27.0544	56.0875	77.4491
CA	2004	1	2004-T01-12	16.14	17.5493	18.6514	29.9852	56.7432	79.0132
CA	2004	1	2004-T01-15	17.3602	17.3901	18.1268	30.2507	54.6121	79.8862
CA	2004	2	2004-T02-05	18.6508	19.1205	18.6843	34.9908	65.3571	86.1203
CA	2004	2	2004-T02-09	16.1985	16.5006	17.4288	31.5534	61.1255	82.6067
CA	2004	2	2004-T02-10	16.6417	15.7857	15.7097	36.3729	63.8045	89.0323
CA	2004	2	2004-T02-12	14.7897	15.2305	15.8215	30.5611	57.0916	82.9474
CA	2004	2	2004-T02-13	13.3454	13.477	13.5663	29.8867	62.1523	91.1886
CA	2004	2	2004-T02-15	15.8371	15.9487	16.069	29.3313	56.6671	73.3064
CA	2004	2	2004-T02-16	14.3466	14.3488	14.488	33.7974	61.9885	85.8209
CA	2005	1	SD2006-JAN-46	16.2542	15.9191	15.4591	29.6854	46.7209	64.9909
CA	2005	1	SD2006-JAN-47	16.794	16.8793	16.7523	27.6649	55.5601	80.5813
CA	2005	1	SD2006-JAN-49	15.272	14.7396	14.2014	26.3698	46.2818	64.8587
CA	2005	1	SD2006-JAN-50	15.6938	15.8546	16.0353	31.6116	57.4922	76.8285
CA	2006	7	2006-T07-03	15.4554	14.2156	13.9021	36.3038	57.7562	76.6109
CA	2006	7	2006-T07-06	19.0884	19.3911	19.1495	36.2002	66.3486	98.4404
CA	2006	7	2006-T07-07	18.0434	18.0767	18.0689	38.924	72.9878	95.6233
CA	2006	7	2006-T07-09	20.5745	20.9407	20.7587	35.6724	68.2773	86.7469
CA	2006	8	2006-T08-01	18.0754	17.4078	16.6451	41.6542	69.3125	88.8763
CA	2006	8	2006-T08-05	18.994	19.5866	19.4724	29.858	67.8406	100.258
CA	2006	8	2006-T08-08	18.2144	17.9569	17.2508	45.2728	70.2799	80.4023
CA	2006	8	2006-T08-11	15.7985	16.2037	16.124	33.8463	72.4249	93.6467

## Sheet: Supplementary Figure 1
Year	Station ID	Longiture (degree West)	Latitude (degree North)	CPUE (inds/30 mins)
2006	T-01	141.701	40.965	0
2006	T-02	142.217	41.5242	0
2006	T-03	143.716	41.9625	0
2006	T-04	144.141	41.3883	0
2006	T-05	143.3	41.1392	0
2006	T-06	144.447	42.5542	0
2006	T-07	144.823	41.9675	0
2006	T-08	145.211	41.3033	0
2006	T-09	145.645	42.8875	0.5
2006	T-10	146.048	42.28	0
2006	T-11	146.406	41.7558	0
2006	T-12	149.953	40.9817	0
2006	T-13	150.525	41.54	0
2006	T-14	150.97	41.9858	0
2006	T-15	153.971	43.0283	0
2006	T-16	154.579	43.4842	0
2006	T-17	154.963	44.02	0
2006	T-18	157.922	45.0283	0
2006	T-19	157.928	45.6408	0
2006	T-20	157.93	45.9008	3
2006	T-21	159.987	46.295	4
2006	T-22	160.049	46.9808	0
2006	T-23	160.026	47.6358	0
2006	T-24	162.028	47.7158	0
2006	T-25	162.003	48.3617	0
2006	T-26	162.058	49.0158	0
2006	T-27	165.037	48.3533	0
2006	T-28	164.991	47.635	0
2006	T-29	165.039	47.005	0
2006	T-30	165.025	46.3058	1
2006	T-31	165.003	45.6383	31
2006	T-32	164.993	44.9675	0
2006	T-33	163.479	43.6967	0
2006	T-34	163.462	44.3733	0
2006	T-35	163.473	45.0367	0
2006	T-36	162.061	45.6525	11
2006	T-37	162.063	46.3033	11
2006	T-38	162.061	47.0017	0
2006	T-39	159.995	45.6292	5
2006	T-40	160.056	45.0092	0
2006	T-41	160.058	44.3483	0
2006	T-42	146.948	39.8233	0
2006	T-43	146.498	40.4283	0
2006	T-44	145.947	40.9783	0
2006	T-45	143.954	40.3508	0
2006	T-46	143.112	40.1892	0
2006	T-47	142.298	40.02	0
2006	T-54	142.028	37.9817	0
2006	T-55	142.899	38.0075	0
2006	T-56	143.636	37.99	0
2006	T-53	143.192	36.9992	0
2006	T-52	142.351	36.9975	0
2006	T-51	141.542	37.0233	0
2006	T-50	142.197	38.96	0
2006	T-49	143.04	39.0025	0
2006	T-48	143.948	38.9667	0
2006	T-57	145.955	39.1625	0
2006	T-58	145.44	39.7517	0
2006	T-59	145.023	40.3667	0
2007	T-01	141.499	40.552	0
2007	T-02	142.152	41.303	0
2007	T-03	143.451	41.547	0
2007	T-04	144.1	41.201	0
2007	T-05	143.153	41.103	0
2007	T-06	144.298	42.398	0
2007	T-07	144.298	42.001	0
2007	T-08	144.404	41.201	0
2007	T-09	145.496	43.046	0
2007	T-10	146.001	42.398	0
2007	T-11	145.599	42.101	0
2007	T-12	149.598	41	0
2007	T-13	150.299	41.299	0
2007	T-14	150.447	41.45	0
2007	T-15	153.575	42.586	0
2007	T-16	154.299	43.301	0
2007	T-17	154.54	43.49	0
2007	T-18	158.005	44.597	0
2007	T-19	157.598	44.2	0
2007	T-20	158.078	43.415	0
2007	T-21	159.002	43.002	0
2007	T-22	159	42.201	0
2007	T-23	159.024	42.091
2007	T-24	161.598	42	0
2007	T-25	162.002	42.4	0
2007	T-26	162.036	43.219	0
2007	T-27	161.003	44.398	0
2007	T-28	161.007	45.188
2007	T-29	160.593	46	1
2007	T-30	163.121	44.174	0
2007	T-31	164.135	45.158	11
2007	T-32	164.591	45.591	1
2007	T-33	165.001	46.486
2007	T-34	162.589	46.302	3
2007	T-35	163.001	45.307	0
2007	T-36	162.599	44.318	0
2007	T-37	161.599	44.001	17
2007	T-38	162	44.398	3
2007	T-39	161.545	45.213	5
2007	T-40	146.598	39.5	0
2007	T-41	146.298	40.251	0
2007	T-42	145.573	41.035	0
2007	T-43	143.596	40.198	2
2007	T-44	143.106	40.1	0
2007	T-45	142.214	39.549	0
2007	T-46	142.097	38.597	2
2007	T-47	143.003	39	0
2007	T-48	143.422	38.57	0
2008	T-01	142.197	41.61	0
2008	T-02	143.072	41.4617	2
2008	T-05	144.934	41.235	1
2008	T-28	145.85	40.6725	0
2008	T-27	146.571	40.9967	0
2008	T-07	146.086	42.005	0
2008	T-08	158.06	45.025	0
2008	T-09	158.075	45.6867	85
2008	T-10	161.124	46.34	8
2008	T-11	161.118	46.9817	13
2008	T-12	161.367	47.6625	10
2008	T-13	163.582	47.955	0
2008	T-14	163.65	47.2792	8
2008	T-15	163.692	46.645	3
2008	T-16	166.749	47.1117	0
2008	T-17	166.762	46.4383	0
2008	T-18	166.703	45.835	2
2008	T-19	163.503	45.9375	0
2008	T-20	163.433	45.2733	0
2008	T-21	163.346	44.6708	0
2008	T-22	160.414	45.5267	0
2008	T-23	160.25	44.8742	0
2008	T-24	160.129	44.21	0
2008	T-25	155.634	44.0133	3
2008	T-26	154.623	43.9142	0
2008	T-6	145.397	42.8633	0
2008	T-3	144.488	42.6417	15
2008	T-4	143.778	42.0125	0
2008	T-32	142.003	40.6925	3
2008	T-31	142.853	40.5483	0
2008	T-30	143.848	40.5408	0
2008	T-42	146.515	39.9733	0
2008	T-35	143.998	39.5425	0
2008	T-34	143.185	39.5383	0
2008	T-33	142.365	39.4558	0
2008	T-38	141.95	38.5033	0
2008	T-37	142.788	38.5142	0
2008	T-36	143.697	38.4858	0
2008	T-39	143.317	37.545	0
2008	T-40	142.546	37.5567	0
2008	T-41	141.72	37.4617	0
2009	T-01	141.977	41.6875	0
2009	T-02	143.014	41.5408	1
2009	T-03	144.041	42.5325	0
2009	T-04	144.452	41.975	0
2009	T-05	144.81	41.2908	0
2009	T-06	145.599	42.8517	0
2009	T-07	146.039	42.0183	0
2009	T-08	156.327	44.6617	252
2009	T-09	157.217	45.0408	46
2009	T-10	159.021	45.675	1
2009	T-11	159.732	46.2033	0
2009	T-12	160.127	46.7258	2
2009	T-13	162.77	47.8225	0
2009	T-14	163.233	47.3292	4.5
2009	T-15	163.377	46.7183	1
2009	T-16	166.511	46.7258	0
2009	T-17	164.991	44.9067	1
2009	T-18	165.717	44.2225	0
2009	T-19	168.863	44.1125	0
2009	T-20	168.938	43.2792	0
2009	T-21	169.005	42.5392	0
2009	T-22	166.139	42.085	20.5
2009	T-23	165.846	42.915	338
2009	T-24	163.077	42.9792	6.5
2009	T-25	163.056	43.625	5
2009	T-26	163.021	44.2825	0
2009	T-27	160.329	44.6425	8.5
2009	T-28	160.315	43.955	18
2009	T-29	160.268	43.2825	0
2009	T-30	157.873	44.1617	0.5
2009	T-31	157.038	44.0025	0
2009	T-32	156.331	43.7042	3
2009	T-40	146.204	39.7508	0
2009	T-41	145.79	39.3042	0
2009	T-43	143.829	37.8908	0
2009	T-44	143.1	37.8333	0
2009	T-45	142.22	37.6617	9
2009	T-46	143.721	38.53	0
2009	T-47	142.963	38.4808	23
2009	T-48	142.175	38.5692	0
2009	T-49	142.289	39.4608	2
2009	T-50	143.158	39.4925	0
2009	T-51	144.062	39.4633	2
2009	T-39	145.334	40.195	9
2009	T-38	145.958	40.6975	0
2009	T-37	146.53	41.165	0
2009	T-52	143.769	40.5108	5
2009	T-53	142.941	40.5458	16
2009	T-54	142.078	40.6883	0
2010	T-01	142.115	41.6233	4
2010	T-02	143.105	41.4617	0
2010	T-03	144.037	42.55	5
2010	T-04	144.594	41.935	14
2010	T-06	145.417	42.79	0
2010	T-07	146.145	42.0442	0
2010	T-08	156.358	44.7167	336.5
2010	T-09	157.017	45.2375	176
2010	T-10	159.279	46.9033	78
2010	T-11	159.877	47.3808	1
2010	T-12	160.458	47.4742	39.75
2010	T-13	161.573	47.2783	0
2010	T-14	162.086	46.7325	8
2010	T-15	162.556	46.1717	2
2010	T-16	164.864	46.375	34.5
2010	T-17	165.086	45.6883	0.5
2010	T-18	165.256	45.0033	1997.5
2010	T-19	168.15	45.3183	158
2010	T-20	168.362	44.6117	0
2010	T-21	168.423	43.9983	0
2010	T-22	165.291	43.9833	16
2010	T-23	165.148	43.3067	144.5
2010	T-24	165.005	42.6575	0
2010	T-25	163.679	43.5558	0
2010	T-26	163.479	43.9233	46.5
2010	T-27	163.199	44.5333	131.5
2010	T-28	160.646	45.6283	243.5
2010	T-29	160.594	44.4825	756
2010	T-30	160.551	43.8233	0
2010	T-31	158.487	44.2725	17.5
2010	T-32	157.983	43.6908	1027.5
2010	T-33	157.468	43.1267	0
2010	T-37	154.913	41.9525	0
2010	T-38	146.465	41.18	21
2010	T-39	145.787	41.0775	106
2010	T-40	144.832	40.8775	61
2010	T-41	146.486	39.9158	0
2010	T-42	145.588	38.5617	0
2010	T-44	143.273	37.5025	0
2010	T-45	142.447	37.4925	0
2010	T-46	141.685	37.5317	0
2010	T-47	143.637	38.59	0
2010	T-48	142.879	38.5683	0
2010	T-49	142.218	38.5358	0
2010	T-50	142.472	39.4892	24
2010	T-51	143.438	39.5075	0
2010	T-52	144.262	39.4533	0
2010	T-53	143.6	40.4425	0
2010	T-54	142.754	40.4808	86
2010	T-55	142.118	40.6633	0
2014	T-01	141.99	41.5408	0
2014	T-02	143.268	41.4517	13.5
2014	T-03	144.025	41.905	3
2014	T-04	144.892	41.8192	2
2014	T-05	144.648	42.6533	0
2014	T-06	145.566	42.8167	3
2014	T-07	146.077	42.2675	4
2014	T-08	156.073	44.6267	0
2014	T-09	158.97	44.9867	32
2014	T-10	159.309	45.5267	0
2014	T-11	159.8	46.1358	66.5
2014	T-12	162.452	46.1058	95.5
2014	T-13	162.957	45.555	1464
2014	T-14	163.447	44.9725	975.5
2014	T-15	165.97	45.055	0
2014	T-16	166.451	45.63	0
2014	T-17	166.986	46.1725	3.5
2014	T-37	147.221	40.2342	7
2014	T-41	146.553	38.9708	0
2014	T-42	145.963	38.465	0
2014	T-43	145.44	37.9567	0
2014	T-44	143.633	37.5042	0
2014	T-45	142.814	37.5042	0
2014	T-49	141.968	38.4967	1
2014	T-48	142.803	38.4967	1
2014	T-47	143.717	38.5033	0
2014	T-50	142.382	39.4942	0
2014	T-51	143.204	39.5058	0
2014	T-52	143.975	39.5467	0
2014	T-53	144.04	40.6025	0
2014	T-54	143.325	40.4858	1
2014	T-55	142.517	40.5483	0
2015	T-01	155.142	43.9117	2809.5
2015	T-03	156.377	44.6808	3767
2015	T-04	158.903	44.955	2956.5
2015	T-05	159.184	45.3267	11241
2015	T-06	159.422	45.6942	340.5
2015	T-07	162.113	46.1058	1409
2015	T-08	162.648	45.8217	3103
2015	T-09	162.917	45.53	773.5
2015	T-10	165.578	45.1117	2744.5
2015	T-11	166.242	45.4617	3802
2015	T-12	166.637	45.8417	73.5
2015	T-13	169.447	46.3225	0
2015	T-14	169.565	47.0208	0
2015	T-15	169.531	47.5875	0
2015	T-16	167.157	48.6225	0
2015	T-17	166.798	48.0883	0
2015	T-18	165.86	48.02	0
2015	T-19	163.923	47.9833	0
2015	T-20	163.401	47.43	0
2015	T-21	162.99	46.9975	0
2015	T-22	161.699	47.7017	0
2015	T-23	161.206	47.1108	0
2015	T-24	160.688	46.6158	0
2015	T-28	144.627	42.01	1050.2
2015	T-29	145.536	42.835	0
2015	T-30	146.096	42.24	9.5
2015	T-31	144.561	41.1708	60
2015	T-32	143.675	38.2875	0
2015	T-33	142.871	38.2917	0
2015	T-34	142.13	38.3208	0
2015	T-35	143.972	39.925	0
2015	T-36	143.143	39.9267	104
2015	T-37	142.299	39.905	0
2015	T-38	142.298	41.4617	37.5

[truncated: 14 more sheets: Supplementary Figure 2, Supplementary Figure 3, Supplementary Figure 4a, Supplementary Figure 4b, Supplementary Figure 4c, Supplementary Figure 5, Supplementary Figure 6, Supplementary Figure 7, Supplementary Figure 8, Supplementary Figure 9, Supplementary Figure 10, Supplementary Figure 11, Supplementary Figure 12, Supplementary Figure 13c]
